# Supplementary material for: Predicting Amyloidogenic Proteins in the Proteomes of Plants
Source: Int J Mol Sci. 2017 Oct 16;18(10):2155. doi: 10.3390/ijms18102155 (PMC5666836; doi:10.3390/ijms18102155)
Supplement: Supplementary file 1 [file ijms-18-02155-s001.zip]

Archive with 11 entries (11 files):
- Fig S1.tif
- Fig S2.tif
- Fig S3.tif
- Fig S4.tif
- Fig S5.tif
- Fig S6.tif
- Fig S7.tif
- Fig S8.tif
- Fig S9.tif
- Table S1.xlsx
- Table S2.xlsx
