# Supplementary material for: Predicting Amyloidogenic Proteins in the Proteomes of Plants
Source: Int J Mol Sci. 2017 Oct 16;18(10):2155. doi: 10.3390/ijms18102155 (PMC5666836; doi:10.3390/ijms18102155)
Supplement: Supplementary file 1 [file ijms-18-02155-s001.zip › Table S1.xlsx]

## Sheet: Legends
Table S1 Legends
a	Data for each plant species indicating: total protein number used for analysis with Waltz and SARP, total length of these proteins, number of proteins with regions predicted by Waltz and SARP, percentage of proteins with ARs predicted by Waltz and SARP, and the total length and coverage of proteins with ARs predicted by Waltz and SARP.
b	Data for human, E. coli and S. cerevisiae proteomes indicating: total protein number used for analysis with Waltz and SARP, total length of these proteins, number of proteins with amyloidogenic regions (ARs) predicted by Waltz and SARP, percentage of proteins with ARs predicted by Waltz and SARP, and the total length and coverage of proteins with ARs predicted by Waltz and SARP.
c	GO molecular functions, for which proteins with ARs as predicted by Waltz, are overrepresented. For each proteome, a p-value is shown for each GO term if it is less than 0.01, or “-“ otherwise. The column “Present At” denotes the number of species for which corresponding GO terms have p-values less than 0.01.
d	GO molecular functions, for which proteins with QN-rich CBRs as determined by SARP, are overrepresented. For each proteome, the p-value is shown for each GO term if it is less than 0.01, or “-“ otherwise. The column “Present At” denotes the number of species for which corresponding GO terms have p-values less than 0.01.
e	GO molecular functions, for which proteins with E-rich CBRs as determined by SARP, are overrepresented. For each proteome, the p-value is shown for each GO term if it is less than 0.01, or “-“ otherwise. The column “Present At” denotes the number of species for which corresponding GO terms have p-values less than 0.01.
f	GO cellular components, for which proteins with ARs as predicted by Waltz, are overrepresented. For each proteome, the p-value is shown for each GO term if it is less than 0.01, or “-“ otherwise. The column “Present At” denotes the number of species for which corresponding GO terms have p-values less than 0.01.
g	GO cellular components, for which overrepresented proteins with QN-rich CBRs as predicted by SARP, are overrepresented. For each proteome, the p-value is shown for each GO term if it is less than 0.01, or “-“ otherwise. The column “Present At” denotes the number of species for which corresponding GO terms have p-values less than 0.01.
h	GO cellular components, for which proteins with E-rich CBRs as determined by SARP, are overrepresented. For each proteome, the p-value is shown for each GO term if it is less than 0.01, or “-“ otherwise. The column “Present At” denotes the number of species for which corresponding GO terms have p-values less than 0.01.
i	GO biological processes, for which proteins with ARs predicted by Waltz, are overrepresented. For each proteome, the p-value is shown for each GO term if it is less than 0.01, or “-“ otherwise. The column “Present At” denotes the number of species for which corresponding GO terms have p-values less than 0.01.
j	GO biological processes, for which proteins with QN-rich CBRs as determined by SARP, are overrepresented. For each proteome, the p-value is show for each GO term if it is less than 0.01, or “-“ otherwise. The column “Present At” denotes the number of species for which corresponding GO terms have p-values less than 0.01.
k	GO biological processes, for which proteins with E-rich CBRs as determined by SARP, are overrepresented. For each proteome, the p-value is shown for each GO term if it is less than 0.01, or “-“ otherwise. The column “Present At” denotes the number of species for which corresponding GO terms have p-values less than 0.01.

## Sheet: a
Taxonomy	All proteins used for Waltz analysis	Proteins with ARs predicted with Waltz	Percetage of proteins with ARs predicted with Waltz, %	Total lengh of proteins used for Waltz analysis, aa	Total length ARs predicted with Waltz, aa	Coverage of proteins with ARs predicted with Waltz, %	All proteins used for SARP analysis	Proteins with QN-rich CBRs predicted with SARP	Percentage of proteins with QN-rich CBRs predicted with SARP, %	Total lengh of proteins used for SARP analysis, aa	Total length QN-rich CBRs predicted with SARP, aa	Coverage of proteins with QN-rich CBR predicted with SARP, %
Selaginella moellendorffii	33149	8010	24.1636	13328414	157890	1.18461	33150	441	1.33032	13328660	100671	0.755297
Physcomitrella patens subsp. patens	34834	6868	19.7164	12694963	129086	1.01683	34837	286	0.820966	12696565	81150	0.639149
Marchantia polymorpha subsp. polymorpha	17783	3558	20.0079	7714739	70234	0.910387	17951	299	1.66565	7780001	104387	1.34174
Picea glauca	6151	831	13.51	491644	11986	2.43794	6155	7	0.113729	491974	2382	0.484172
Amborella trichopoda	27360	5556	20.307	8588625	108301	1.26098	27371	268	0.979139	8596660	89897	1.04572
Zostera marina	20559	6072	29.5345	7987506	130643	1.63559	20559	302	1.46894	7987506	101166	1.26655
Nelumbo nucifera	27221	7812	28.6984	12890794	163672	1.26968	28182	545	1.93386	13460251	157817	1.17247
Musa acuminata subsp. malaccensis	36426	8294	22.7695	12524737	162211	1.29512	36474	438	1.20086	12599352	162371	1.28873
Ananas comosus	23405	5960	25.4646	9335132	120490	1.29072	23408	517	2.20865	9336427	186713	1.99983
Erythranthe guttata	28677	7953	27.733	10799916	161951	1.49956	28677	563	1.96325	10799916	100792	0.933267
Genlisea aurea	17675	3959	22.3989	5688215	79675	1.4007	17675	148	0.837341	5688215	33586	0.590449
Vitis vinifera	29818	7916	26.5477	10730593	162238	1.51192	29907	356	1.19036	10773139	108680	1.00881
Morus notabilis	26760	6735	25.1682	9697202	134573	1.38775	26760	434	1.62182	9697202	109495	1.12914
Cephalotus follicularis	36397	8203	22.5376	11578339	157006	1.35603	36397	369	1.01382	11578339	82461	0.712201
Spinacia oleracea	23227	6049	26.043	9144095	124747	1.36424	23525	668	2.83953	9276219	121858	1.31366
Beta vulgaris subsp. vulgaris	28634	7284	25.4383	10292009	148555	1.4434	28651	675	2.35594	10301672	134549	1.30609
Brachypodium distachyon	29909	6627	22.1572	12758374	131410	1.02999	29915	604	2.01905	12761325	232546	1.82227
Ipomoea nil	109	48	44.0367	31905	1226	3.84266	109	1	0.917431	31905	902	2.82714
Cucumis sativus	23738	6706	28.2501	8732505	139178	1.59379	23744	363	1.52881	8735437	102174	1.16965
Cucumis melo	24573	7661	31.1765	11148388	167943	1.50643	24963	476	1.90682	11420610	132875	1.16347
Populus trichocarpa	44465	12124	27.2664	16729665	241444	1.44321	44465	663	1.49106	16729665	169839	1.0152
Gossypium arboreum	31431	6492	20.6548	9014226	130594	1.44875	31431	317	1.00856	9014226	95558	1.06008
Gossypium hirsutum	75470	22296	29.5429	32819693	458998	1.39854	76160	1341	1.76077	33386452	378755	1.13446
Gossypium raimondii	66481	20222	30.4177	27653156	416642	1.50667	66534	1142	1.71642	27687073	335249	1.21085
Theobroma cacao	40524	12016	29.6516	17351357	245913	1.41726	40615	689	1.69642	17404810	206251	1.18502
Arabidopsis thaliana	39187	10206	26.0444	16584006	206646	1.24606	39365	756	1.92049	16588140	191737	1.15587
Capsella rubella	28039	8334	29.7229	11560300	166670	1.44174	28039	526	1.87596	11560300	136908	1.18429
Arabis alpina	22899	5730	25.0229	8941189	116553	1.30355	23245	388	1.66918	9104347	93335	1.02517
Eutrema salsugineum	28349	8073	28.4772	11549942	162633	1.40808	28349	539	1.9013	11549942	122398	1.05973
Brassica napus	98716	24958	25.2826	33206306	489368	1.47372	98761	1329	1.34567	33237657	311410	0.936919
Citrus clementina	31273	9426	30.141	12651335	195926	1.54866	31273	576	1.84184	12651335	143947	1.1378
Citrus sinensis	44004	12276	27.8975	16339298	248598	1.52147	44004	772	1.75439	16339298	190537	1.16613
Leersia perrieri	36641	8657	23.6265	16192727	179321	1.10742	36775	753	2.04759	16268532	387957	2.38471
Oryza meridionalis	39858	8393	21.0573	16669021	173195	1.03902	40188	883	2.19717	16856796	495769	2.94106
Oryza brachyantha	29069	6159	21.1875	10205679	122029	1.1957	31310	532	1.69914	11091547	248697	2.24222
Oryza glaberrima	29126	5777	19.8345	10522610	113178	1.07557	31807	639	2.00899	11641241	252797	2.17156
Oryza nivara	46080	9857	21.3911	19187277	201867	1.05209	46168	1018	2.20499	19239391	575612	2.99184
Oryza glumipatula	44430	9462	21.2964	18167236	191776	1.05561	44725	926	2.07043	18292393	489515	2.67606
Oryza punctata	38344	8528	22.2408	16531536	177210	1.07195	38428	868	2.25877	16585150	459871	2.77279
Oryza barthii	39464	8404	21.2954	15760621	175239	1.11188	40212	848	2.10882	16234660	429997	2.64864
Oryza rufipogon	45210	9653	21.3515	18467345	194765	1.05465	45592	996	2.18459	18680204	531977	2.84781
Nicotiana tabacum	72225	18888	26.1516	29197670	367305	1.25799	73427	1420	1.93389	29933029	315813	1.05507
Nicotiana sylvestris	40855	11593	28.376	16796410	234497	1.39611	41328	813	1.96719	17024873	188802	1.10898
Nicotiana attenuata	20637	5672	27.4846	7689141	114654	1.49112	20698	393	1.89873	7713306	85382	1.10694
Capsicum annuum	37951	11201	29.5144	15636423	232255	1.48535	38589	760	1.96947	16111599	191066	1.18589
Solanum tuberosum	53024	12489	23.5535	15845259	240897	1.52031	53105	809	1.5234	15883658	164783	1.03744
Lupinus angustifolius	30101	8687	28.8595	13088350	186014	1.42122	30108	713	2.36814	13092148	176313	1.34671
Cicer arietinum	28059	9037	32.2071	12691169	200599	1.58062	28713	720	2.50757	13167757	180318	1.36939
Medicago truncatula	56963	17085	29.9932	19692252	344166	1.74772	57065	904	1.58416	19734681	242847	1.23056
Cajanus cajan	46761	12036	25.7394	15088744	230086	1.52489	47180	496	1.05129	15280909	114012	0.746107
Phaseolus vulgaris	30501	8978	29.4351	12704981	192021	1.51138	30501	463	1.51798	12704981	162567	1.27955
Phaseolus angularis	33570	8194	24.4087	12446356	167608	1.34664	33730	578	1.71361	12545473	169250	1.34909
Prunus persica	28234	8212	29.0855	11417113	163683	1.43366	28234	445	1.57611	11417113	111755	0.978838
Jatropha curcas	27058	6934	25.6264	9912802	141693	1.42939	27058	440	1.62614	9912802	128492	1.29622
Ricinus communis	30861	7020	22.7472	10243584	142179	1.38798	31219	432	1.38377	10431927	99549	0.954272
Corchorus olitorius	35481	7706	21.7187	11104218	153074	1.37852	35489	452	1.27363	11105778	119504	1.07605
Corchorus capsularis	29095	6490	22.3062	10080753	130756	1.29709	29098	442	1.519	10081701	117773	1.16819
Arabidopsis lyrata subsp. lyrata	32113	8775	27.3254	11683288	176244	1.50851	32113	468	1.45735	11683288	107557	0.920606
Brassica rapa subsp. pekinensis	40775	10716	26.2808	15940060	216035	1.3553	40809	704	1.72511	15960268	177197	1.11024
Brassica oleracea var. oleracea	58333	13981	23.9676	20294760	267377	1.31747	58535	790	1.34962	20370949	196910	0.966622
Eucalyptus grandis	44150	11711	26.5255	16844312	235782	1.39977	44150	582	1.31823	16844312	229038	1.35973
Triticum aestivum	133152	30557	22.949	59227997	593268	1.00167	136866	3163	2.31102	61532353	1235124	2.00728
Triticum urartu	32977	7052	21.3846	11988047	135288	1.12852	33313	541	1.62399	12117533	220857	1.82262
Oryza sativa subsp. japonica	48913	8390	17.1529	14978062	158546	1.05852	48949	869	1.77532	14984683	311336	2.07769
Oryza sativa subsp. indica	37286	7351	19.7152	13890865	140934	1.01458	37289	759	2.03545	13891231	308788	2.2229
Zea mays	98700	24303	24.6231	45654076	482633	1.05715	98733	1917	1.9416	45658039	803901	1.7607
Sorghum bicolor	33913	6818	20.1044	13564405	132494	0.976777	36936	748	2.02512	13567657	316512	2.33284
Dichanthelium oligosanthes	25746	5310	20.6246	9408593	105396	1.12021	26451	445	1.68236	9714948	205698	2.11734
Setaria italica	39462	8097	20.5185	14672682	159749	1.08875	39464	675	1.71042	14673563	303508	2.0684
Solanum lycopersicum	33761	9883	29.2734	11752820	205673	1.74999	33952	598	1.76131	11800304	125593	1.06432
Glycine max	66191	17497	26.4341	26494403	347625	1.31207	66207	1203	1.81703	26518786	379778	1.43211
Glycine soja	49770	13183	26.4878	18330283	270491	1.47565	49770	787	1.58127	18330283	206445	1.12625
Vigna radiata var. radiata	28958	8466	29.2354	13302411	182141	1.36923	30622	626	2.04428	14287376	272822	1.90953
Hordeum vulgare subsp. vulgare	52288	10888	20.8231	17721405	209091	1.17988	52397	749	1.42947	17760153	293139	1.65054
Daucus carota subsp. sativus	31523	8588	27.2436	12465144	179731	1.44187	31771	487	1.53284	12603371	145374	1.15345

## Sheet: b
Species	All proteins used for Waltz analysis	Proteins with ARs predicted with Waltz	Percetage of proteins with ARs predicted with Waltz, %	Total lengh of proteins used for Waltz analysis, aa	Total length ARs predicted with Waltz, aa	Coverage of proteins with ARs predicted with Waltz, %	All proteins used for SARP analysis	Proteins with QN-rich CBRs predicted with SARP	Percentage of proteins with QN-rich CBRs predicted with SARP, %	Total lengh of proteins used for SARP analysis, aa	Total length QN-rich CBRs predicted with SARP, aa	Coverage of proteins with QN-rich CBR predicted with SARP, %
Escherichia coli K12 substr DH10B	4176	944	22.6054	1321373	21326	1.61393	4188	31	0.74021	1327725	14891	1.12154
Saccharomyces cerevisiae	6721	2148	31.9595	3025039	50882	1.68203	6721	252	3.74944	3025039	60702	2.00665
Homo sapiens (Human)	63053	10676	16.9318	22009581	226222	1.02783	70939	1052	1.48296	23802951	623092	2.61771

## Sheet: c
GOID	GO Description	Present At	Triticum urartu	Morus notabilis	Zostera marina	Genlisea aurea	Capsella rubella	Brassica rapa subsp. pekinensis	Oryza barthii	Hordeum vulgare subsp. vulgare	Glycine soja	Picea glauca	Nicotiana sylvestris	Cephalotus follicularis	Capsicum annuum	Spinacia oleracea	Daucus carota subsp. sativus	Vigna radiata var. radiata	Eucalyptus grandis	Prunus persica	Dichanthelium oligosanthes	Beta vulgaris subsp. vulgaris	Oryza glaberrima	Theobroma cacao	Oryza punctata	Nicotiana tabacum	Gossypium hirsutum	Glycine max	Leersia perrieri	Oryza glumipatula	Selaginella moellendorffii	Cucumis melo	Medicago truncatula	Arabis alpina	Phaseolus angularis	Cajanus cajan	Citrus clementina	Gossypium raimondii	Amborella trichopoda	Phaseolus vulgaris	Populus trichocarpa	Cicer arietinum	Corchorus capsularis	Oryza sativa subsp. japonica	Musa acuminata subsp. malaccensis	Lupinus angustifolius	Eutrema salsugineum	Corchorus olitorius	Sorghum bicolor
GO:0004109	coproporphyrinogen oxidase activity	1	-	-	-	-	-	-	-	-	-	-	-	-	-	-	-	-	-	-	-	-	-	-	-	-	-	-	-	-	-	-	-	-	-	-	-	0.0018	-	-	-	-	-	-	-	-	-	-	-
GO:0043168	anion binding	3	0.00581	-	-	-	-	-	-	-	-	-	-	-	-	-	-	-	-	-	-	-	-	-	-	-	-	0.00047	-	-	-	-	-	-	-	-	-	-	-	-	-	-	-	-	-	-	-	-	-
GO:0016903	oxidoreductase activity, acting on the a...	3	-	-	-	-	-	-	-	-	-	-	-	-	-	-	-	-	-	-	-	-	-	-	-	-	-	-	-	-	-	-	-	-	-	-	-	-	-	-	-	-	-	0.00096	-	-	-	-	-
GO:0015379	potassium:chloride symporter activity	1	-	-	-	-	-	-	-	-	-	-	-	-	-	-	-	-	-	-	-	-	-	-	-	-	-	-	-	-	-	-	-	-	-	-	-	-	-	-	-	-	-	-	-	-	-	-	-
GO:0016208	AMP binding	2	-	-	-	-	-	-	-	-	-	-	-	-	-	-	-	-	-	-	-	-	-	-	-	-	-	-	-	-	-	-	-	-	-	-	-	-	-	-	-	-	-	-	0.00101	-	-	-	-
GO:0004843	thiol-dependent ubiquitin-specific prote...	1	-	-	-	-	-	-	-	-	-	-	-	-	-	-	-	-	-	-	-	-	-	-	-	-	-	0.00479	-	-	-	-	-	-	-	-	-	-	-	-	-	-	-	-	-	-	-	-	-
GO:0020037	heme binding	45	-	0.00115	0.00086	0.00123	4.7e-13	8.5e-20	-	-	-	-	-	3.4e-13	-	8.3e-07	9.9e-06	9.2e-10	2.2e-06	8.9e-10	-	7.7e-06	-	1.6e-09	-	2.3e-16	-	0.00104	-	-	0.00073	5.8e-14	5.5e-26	5.3e-09	1.5e-08	3.6e-05	1e-10	8.4e-17	-	2.4e-08	1.2e-12	5.5e-15	1.1e-08	-	-	3.7e-06	5.9e-18	2e-08	-
GO:0030247	polysaccharide binding	55	4.2e-05	-	-	0.00334	3.5e-07	2.6e-09	4.1e-09	-	-	-	-	-	-	-	0.00531	0.00064	4.2e-06	0.00212	0.0059	1.1e-07	0.00019	1.3e-08	2.3e-09	4.6e-06	-	5.2e-05	4.9e-10	1.8e-12	-	0.00012	1.3e-05	0.00025	0.00095	-	2.1e-05	1.1e-14	-	0.00018	8.2e-08	7.3e-07	7.7e-05	8.6e-08	7.7e-09	0.00034	0.00306	1.6e-06	4.8e-05
GO:0070290	N-acylphosphatidylethanolamine-specific ...	53	1.6e-05	0.00278	0.0047	-	-	1.1e-05	0.00021	0.00102	7.2e-06	-	-	0.00539	-	-	2.6e-05	7.2e-06	0.00045	-	-	-	1.7e-05	8.6e-05	2.2e-05	0.00101	-	6.4e-05	6.5e-05	0.00561	3.6e-05	0.00036	1.1e-05	-	6.1e-05	4.3e-05	0.00186	0.00585	-	7.9e-07	0.00424	2.1e-06	-	0.00026	-	1.9e-05	6.3e-05	0.00859	-
GO:0005484	SNAP receptor activity	60	0.0003	-	3.8e-05	0.00087	1.8e-09	3.6e-15	0.00058	0.00028	2.9e-08	-	-	2.4e-07	-	0.00046	0.00013	6.6e-10	3.6e-06	6.9e-06	-	0.00703	0.00132	4.3e-08	0.00529	7.1e-10	-	1.6e-05	0.00803	-	4.9e-14	1.6e-06	8.7e-05	3.1e-07	0.0005	1.1e-05	1.2e-05	7.1e-16	5.7e-05	4.7e-07	5.8e-14	4.8e-06	-	8.1e-08	-	4.8e-10	1.2e-14	0.00392	0.00397
GO:0015295	solute:proton symporter activity	1	-	-	-	-	-	-	-	-	-	-	-	-	-	-	-	-	-	-	-	-	-	-	-	-	-	-	-	-	-	-	-	-	-	-	-	-	-	-	-	-	-	-	-	-	-	-	-
GO:0008381	mechanically-gated ion channel activity	10	-	-	-	-	-	-	-	0.0003	-	-	-	-	-	-	-	-	-	-	-	-	-	-	-	-	-	6.4e-05	-	-	-	-	-	-	-	-	-	1.3e-08	-	-	1.6e-05	6.3e-06	-	-	-	-	-	-	-
GO:0003997	acyl-CoA oxidase activity	3	-	-	-	-	-	-	-	-	-	-	-	-	-	-	-	-	-	-	-	-	-	-	-	-	-	-	-	-	-	-	-	-	-	-	-	0.00108	-	-	-	-	-	-	-	-	-	-	-
GO:0051117	ATPase binding	2	-	-	-	-	-	-	-	-	-	-	-	-	-	-	-	-	-	-	-	-	-	-	-	-	-	0.00904	-	-	-	-	-	-	-	-	-	-	-	-	-	-	-	-	-	-	-	-	-
GO:0052833	inositol monophosphate 4-phosphatase act...	1	-	-	-	-	-	-	-	-	6.4e-05	-	-	-	-	-	-	-	-	-	-	-	-	-	-	-	-	-	-	-	-	-	-	-	-	-	-	-	-	-	-	-	-	-	-	-	-	-	-
GO:0016706	oxidoreductase activity, acting on paire...	1	-	-	-	-	-	-	-	-	-	-	-	-	-	-	-	-	-	-	-	-	-	-	-	-	-	-	-	-	-	-	-	-	-	-	-	-	-	-	-	-	-	-	-	-	-	-	-
GO:0019904	protein domain specific binding	30	-	2.5e-05	-	0.00105	0.0001	-	-	-	3.5e-06	-	-	0.00047	-	0.00344	-	0.00494	0.00129	-	-	-	-	-	0.00526	0.00036	0.00124	8e-05	-	-	-	-	-	-	-	0.00401	-	8.4e-09	-	-	-	0.00417	-	-	-	0.00346	0.00267	-	-
GO:0001106	RNA polymerase II transcription corepres...	2	-	-	-	-	-	-	-	-	-	-	-	-	-	-	-	-	-	-	-	-	-	-	-	-	-	0.00294	-	-	-	-	-	-	-	-	-	-	-	-	-	-	-	-	-	-	-	-	-
GO:0004368	glycerol-3-phosphate dehydrogenase activ...	1	-	-	-	-	-	-	-	-	-	-	-	-	-	-	-	-	-	-	-	-	-	-	-	-	-	-	-	-	-	-	-	-	-	-	-	-	-	-	-	-	-	-	-	-	-	-	-
GO:0008234	cysteine-type peptidase activity	6	-	-	-	-	-	-	-	-	-	-	-	-	-	-	-	-	-	7.8e-10	-	0.00153	-	-	-	-	-	-	-	-	-	-	-	-	-	-	-	-	-	-	-	-	-	-	-	0.00748	0.00365	-	-
GO:0030145	manganese ion binding	3	-	-	-	-	-	-	-	-	-	-	-	-	-	-	-	-	-	0.0099	-	0.00101	-	-	-	-	-	-	-	-	-	-	8.9e-05	-	-	-	-	-	-	-	-	-	-	-	-	-	-	-	-
GO:0000339	RNA cap binding	1	-	-	-	-	-	-	-	-	-	-	-	-	-	-	-	-	-	-	-	-	-	-	-	-	-	-	-	-	-	-	-	-	-	-	-	-	-	-	-	-	-	-	-	-	-	-	-
GO:0016645	oxidoreductase activity, acting on the C...	1	-	-	-	-	-	-	-	-	-	-	-	-	-	-	-	-	-	-	-	-	-	-	-	-	-	-	-	-	-	-	-	-	-	-	-	-	-	-	-	-	-	-	-	-	-	-	-
GO:0008081	phosphoric diester hydrolase activity	12	-	-	-	-	0.00488	-	-	-	-	-	-	-	-	-	-	0.00927	-	-	-	-	-	-	-	-	-	-	-	-	-	-	-	-	-	-	-	0.00018	-	-	-	-	-	-	-	-	-	-	-
GO:0034450	ubiquitin-ubiquitin ligase activity	6	-	-	-	-	-	-	-	-	-	-	-	-	-	-	-	-	-	-	-	-	-	-	-	-	-	-	-	-	-	-	-	-	-	-	0.0001	0.00098	-	-	-	-	-	-	-	-	-	-	-
GO:0052887	7,9,9'-tricis-neurosporene:quinone oxido...	1	-	-	-	-	-	-	-	-	1.5e-09	-	-	-	-	-	-	-	-	-	-	-	-	-	-	-	-	-	-	-	-	-	-	-	-	-	-	-	-	-	-	-	-	-	-	-	-	-	-
GO:0004358	glutamate N-acetyltransferase activity	1	-	-	-	-	-	-	-	-	-	-	-	-	-	-	-	-	-	-	-	-	-	-	-	-	-	-	-	-	-	-	-	-	-	-	-	-	-	-	-	-	-	-	-	-	-	-	-
GO:0008553	hydrogen-exporting ATPase activity, phos...	61	0.00025	0.00086	8.9e-05	0.00079	8e-07	2.1e-10	6.6e-06	4e-08	7e-12	-	-	7.6e-05	-	1.4e-05	2.4e-07	5.9e-09	2.2e-10	2.7e-05	-	0.00022	3.9e-05	3.6e-07	2.6e-05	6e-06	-	8.5e-08	2e-11	5.5e-07	-	3.8e-06	7.4e-09	1.9e-05	1.4e-07	4.5e-07	3.3e-07	8.9e-17	0.00117	2.4e-06	4.2e-05	6.3e-06	-	7.4e-08	2.3e-08	6.1e-09	1.9e-05	1.2e-05	0.00523
GO:0005261	cation channel activity	1	-	-	-	-	-	-	-	-	-	-	-	-	-	-	-	-	-	-	-	-	-	-	-	-	-	-	-	-	-	-	-	-	-	-	-	-	-	-	-	-	-	-	-	-	-	-	-
GO:0016779	nucleotidyltransferase activity	2	-	-	-	-	-	-	-	-	-	0.0096	-	-	-	-	-	-	-	-	-	-	-	-	-	-	-	-	-	-	-	-	-	-	-	-	-	-	-	-	-	-	-	-	-	-	-	-	-
GO:0016161	beta-amylase activity	1	-	-	-	-	-	-	-	-	-	-	-	-	-	-	-	-	-	-	-	-	-	-	-	-	-	-	-	-	-	-	-	-	-	-	-	-	-	-	-	-	-	-	-	-	-	-	-
GO:0000234	phosphoethanolamine N-methyltransferase ...	1	-	-	-	-	-	-	-	-	-	-	-	-	-	-	-	-	-	-	-	-	-	-	-	-	-	-	-	-	-	-	0.00553	-	-	-	-	-	-	-	-	-	-	-	-	-	-	-	-
GO:0000155	phosphorelay sensor kinase activity	55	-	1.2e-05	-	-	0.00089	0.00067	8.2e-06	-	2e-09	-	-	0.00014	-	0.00237	0.00032	2.4e-05	0.00699	0.00038	0.00089	0.00026	0.00262	8.3e-07	0.0006	0.00052	-	8.5e-06	0.00048	0.00205	-	2.2e-07	5.6e-06	-	0.00187	1.5e-05	0.0002	2.4e-09	-	4.8e-06	4.3e-06	2.1e-05	0.00013	0.00024	-	6.9e-07	0.00196	-	-
GO:0015145	monosaccharide transmembrane transporter...	1	-	-	-	-	-	-	-	-	-	-	-	-	-	-	-	-	-	-	-	-	-	-	-	-	-	-	-	-	-	-	-	-	-	-	-	-	-	-	-	-	-	-	-	-	-	-	-
GO:0015405	P-P-bond-hydrolysis-driven transmembrane...	1	-	-	-	-	-	-	-	-	-	-	-	-	-	-	-	-	-	-	-	-	-	-	-	-	-	-	-	-	-	-	-	-	-	-	-	-	-	-	-	-	-	-	-	-	0.00761	-	-
GO:0017176	phosphatidylinositol N-acetylglucosaminy...	15	-	-	-	-	-	-	0.0059	-	0.00323	-	-	-	-	-	-	-	-	0.00287	-	-	-	0.00332	0.00137	0.00242	-	0.00031	0.00225	0.00667	-	0.00345	0.00059	-	-	-	0.00032	-	-	-	-	-	-	-	-	-	-	-	-
GO:0003995	acyl-CoA dehydrogenase activity	3	-	-	-	-	-	-	-	-	-	-	-	-	-	-	-	-	-	-	-	-	-	-	-	-	-	-	-	-	-	-	-	-	-	-	-	0.00092	-	-	-	-	-	-	-	-	-	-	-
GO:0015301	anion:anion antiporter activity	4	-	-	-	-	-	-	-	-	-	-	-	-	-	-	-	-	-	-	-	-	-	-	-	-	-	-	-	-	-	-	-	-	-	-	-	-	-	-	-	-	-	0.00349	-	-	-	-	-
GO:0004491	methylmalonate-semialdehyde dehydrogenas...	1	-	-	-	-	-	-	-	-	9.4e-08	-	-	-	-	-	-	-	-	-	-	-	-	-	-	-	-	-	-	-	-	-	-	-	-	-	-	-	-	-	-	-	-	-	-	-	-	-	-
GO:0015369	calcium:proton antiporter activity	41	-	-	-	-	0.0009	5.1e-05	-	4.5e-05	0.0001	-	-	-	-	-	0.00161	7.7e-05	5.2e-05	-	-	-	-	1.1e-05	0.00137	0.00011	-	2.7e-08	-	-	-	0.00011	0.00553	-	0.00231	0.00069	-	9.6e-07	-	0.00089	8.9e-05	0.00017	-	0.00349	1.6e-05	0.00271	0.00236	-	-
GO:0015291	secondary active transmembrane transport...	11	-	0.00847	-	-	-	-	0.00469	-	-	-	-	-	-	-	-	-	-	-	-	-	-	-	-	-	-	-	-	-	0.00354	-	-	-	-	-	-	-	-	-	-	-	-	-	0.00129	-	-	-	0.00215
GO:0042973	glucan endo-1,3-beta-D-glucosidase activ...	4	-	-	-	-	-	-	-	-	-	-	-	-	-	-	-	-	-	-	-	-	-	-	-	-	-	-	-	-	-	-	-	-	-	5.5e-06	-	-	-	-	-	-	-	-	-	-	-	-	-
GO:0008466	glycogenin glucosyltransferase activity	1	-	-	-	-	-	-	-	-	0.00032	-	-	-	-	-	-	-	-	-	-	-	-	-	-	-	-	-	-	-	-	-	-	-	-	-	-	-	-	-	-	-	-	-	-	-	-	-	-
GO:0015293	symporter activity	5	-	-	-	-	-	-	-	-	-	-	-	-	-	-	-	-	-	-	-	-	-	-	-	-	-	-	-	-	-	-	-	-	-	-	-	-	-	-	-	-	-	0.00105	-	-	-	-	-
GO:0003860	3-hydroxyisobutyryl-CoA hydrolase activi...	1	-	-	-	-	-	-	-	-	-	-	-	-	-	-	-	-	-	-	-	-	-	-	-	-	-	-	-	-	-	-	-	-	-	-	-	-	-	-	-	-	-	-	-	-	-	-	-
GO:0004427	inorganic diphosphatase activity	49	0.00441	-	-	0.00105	-	0.00208	0.00109	0.00753	0.00027	-	-	0.00014	-	-	0.0022	8.9e-05	1.4e-09	0.00019	0.00814	-	7e-05	5.1e-05	7.9e-05	9.1e-07	-	0.00088	0.00028	0.00194	-	0.00205	-	-	-	0.00889	7.8e-05	5.3e-09	-	-	2.8e-06	-	7.4e-06	0.00037	0.0001	-	-	0.0031	-
GO:0003876	AMP deaminase activity	5	-	-	-	-	-	-	-	-	-	-	-	-	-	-	-	-	-	-	-	-	-	-	-	-	-	0.00299	-	-	-	-	0.00953	-	-	-	-	9.6e-07	-	-	-	-	-	-	-	-	-	-	-
GO:0036374	glutathione hydrolase activity	1	-	-	-	-	-	-	-	-	-	-	-	-	-	-	-	-	-	-	-	-	-	-	-	-	-	-	-	-	-	-	-	-	-	-	-	-	-	-	-	-	-	-	-	-	-	-	-
GO:0044877	macromolecular complex binding	1	-	-	-	-	-	-	-	-	-	-	-	-	-	-	-	-	-	-	-	-	-	-	-	-	-	-	-	-	-	-	-	-	-	-	-	-	-	-	-	-	-	-	-	-	-	-	-
GO:0004575	sucrose alpha-glucosidase activity	6	-	-	-	-	-	0.00017	-	-	-	-	-	-	-	-	-	-	-	-	-	-	-	-	-	-	-	-	-	-	-	-	-	-	-	-	-	0.00585	-	-	-	-	-	-	-	-	-	-	-
GO:0003721	telomerase RNA reverse transcriptase act...	2	-	-	-	-	-	-	-	-	-	-	-	-	-	-	-	-	-	-	-	-	-	-	-	-	-	0.00826	-	-	-	-	-	-	-	-	-	-	-	-	-	-	-	-	-	-	-	-	-
GO:0030553	cGMP binding	1	-	-	-	-	-	-	-	-	-	-	-	-	-	-	-	-	-	-	-	-	-	-	-	-	-	-	-	-	-	-	-	-	-	-	-	-	-	-	-	-	-	-	-	-	-	-	-
GO:0008447	L-ascorbate oxidase activity	1	-	-	-	-	-	-	-	-	-	-	-	-	-	-	-	-	-	-	-	-	-	-	-	-	-	-	-	-	-	-	-	-	-	-	-	-	-	-	-	-	-	-	-	-	-	-	-
GO:0005267	potassium channel activity	19	-	-	-	-	-	0.00033	-	-	-	-	-	0.0044	-	-	0.00088	-	0.00034	0.00027	-	0.00237	-	3.5e-07	-	-	-	-	-	-	-	-	0.0055	-	-	-	-	5.9e-05	-	-	-	-	-	-	-	0.00269	-	0.00856	-
GO:0070569	uridylyltransferase activity	3	-	-	-	-	-	-	-	-	-	-	-	-	-	-	-	-	-	-	-	-	-	0.00635	-	-	-	-	-	-	-	-	-	-	-	-	-	-	-	-	-	-	-	-	-	-	-	-	-
GO:0015204	urea transmembrane transporter activity	4	-	-	-	-	-	0.00941	-	-	-	-	-	-	-	-	-	-	-	-	-	-	-	-	-	-	-	-	-	-	-	-	-	-	-	-	-	-	-	-	-	-	-	-	-	-	-	-	-
GO:0004198	calcium-dependent cysteine-type endopept...	1	-	-	-	-	-	-	-	-	-	-	-	-	-	-	-	-	-	-	-	-	-	-	-	-	-	-	-	-	-	-	-	-	-	-	-	-	-	-	-	-	-	-	-	-	-	-	-
GO:0004499	N,N-dimethylaniline monooxygenase activi...	3	-	-	-	-	-	-	-	-	-	-	-	-	-	-	-	0.0072	-	-	-	-	-	-	-	-	-	-	-	-	-	-	-	-	-	0.00059	-	-	-	-	-	0.00431	-	-	-	-	-	-	-
GO:0005351	sugar:proton symporter activity	45	6.4e-05	-	0.00294	-	0.0009	3.4e-06	1.5e-05	8.5e-11	0.00908	-	-	-	-	-	-	-	0.00061	0.00287	0.00385	-	0.00025	0.00034	0.00023	0.00178	-	4e-16	4.5e-06	0.00019	-	-	0.00069	-	-	-	0.00032	1.2e-08	0.00117	-	5.8e-26	-	-	2.2e-29	-	-	0.00236	0.00861	4.2e-10
GO:0005385	zinc ion transmembrane transporter activ...	19	-	-	0.00091	-	-	0.00091	-	-	-	-	-	-	-	-	-	-	-	-	-	-	-	-	-	0.00026	-	0.00662	-	-	-	-	0.00676	-	-	-	0.00023	6e-05	-	0.00087	9.6e-06	-	-	0.00096	-	-	0.00348	-	-
GO:0050269	coniferyl-aldehyde dehydrogenase activit...	1	-	-	-	-	-	-	-	-	0.00724	-	-	-	-	-	-	-	-	-	-	-	-	-	-	-	-	-	-	-	-	-	-	-	-	-	-	-	-	-	-	-	-	-	-	-	-	-	-
GO:0004489	methylenetetrahydrofolate reductase (NAD...	1	-	-	-	-	-	-	-	-	-	-	-	-	-	-	-	-	0.0021	-	-	-	-	-	-	-	-	-	-	-	-	-	-	-	-	-	-	-	-	-	-	-	-	-	-	-	-	-	-
GO:0005381	iron ion transmembrane transporter activ...	15	-	-	-	-	-	-	-	0.00071	0.0001	-	-	-	-	-	-	-	0.00128	-	-	-	-	-	0.00137	-	-	-	3.1e-05	0.00208	1.5e-05	-	-	-	-	-	-	-	-	-	-	-	-	-	-	-	-	-	-
GO:0008237	metallopeptidase activity	4	-	-	-	-	-	-	-	-	-	-	-	-	-	-	-	-	-	-	-	-	-	-	-	-	0.00861	-	-	-	-	-	-	-	-	-	-	0.00045	-	-	-	-	-	-	-	-	-	-	-
GO:0004352	glutamate dehydrogenase (NAD+) activity	1	-	-	-	-	-	-	-	-	-	-	-	-	-	-	-	-	-	-	-	-	-	-	-	-	-	-	-	-	-	-	-	-	-	-	-	-	-	-	-	-	-	-	-	-	-	-	-
GO:0008184	glycogen phosphorylase activity	8	-	-	-	-	-	-	-	-	0.00904	-	-	-	-	-	-	-	-	-	-	-	-	0.00195	-	0.00281	-	0.0033	-	-	-	-	-	-	-	-	-	0.00033	-	-	-	-	-	-	-	-	-	-	-
GO:0008374	O-acyltransferase activity	7	-	-	-	-	-	0.00022	-	-	-	-	-	0.0069	-	-	-	-	-	-	-	-	-	-	-	-	-	-	-	-	-	-	-	0.00055	-	-	-	-	-	-	-	-	-	-	-	-	-	-	-
GO:0015926	glucosidase activity	6	-	-	-	-	-	0.00937	-	-	-	-	-	-	-	-	-	-	-	-	-	-	-	0.00331	-	-	-	-	-	-	-	-	-	-	-	-	-	-	-	-	-	-	-	-	-	-	0.00236	-	-
GO:0022836	gated channel activity	8	-	-	0.00923	0.00018	-	-	-	-	0.0067	-	-	-	-	-	0.00894	-	-	-	-	-	-	-	0.00494	-	-	-	-	0.00513	-	-	-	-	-	-	-	-	-	-	-	-	-	-	-	-	-	-	-
GO:0016817	hydrolase activity, acting on acid anhyd...	1	-	-	-	-	-	-	-	-	-	-	-	-	-	0.00828	-	-	-	-	-	-	-	-	-	-	-	-	-	-	-	-	-	-	-	-	-	-	-	-	-	-	-	-	-	-	-	-	-
GO:0015205	nucleobase transmembrane transporter act...	3	-	-	-	-	-	0.00207	-	-	-	-	-	-	-	-	-	-	-	-	-	-	-	-	-	-	-	-	-	-	-	-	-	-	-	-	-	-	-	-	-	-	-	-	-	-	-	-	-
GO:0016298	lipase activity	3	-	-	-	-	-	-	-	-	-	-	-	-	-	-	-	-	-	-	-	-	-	-	-	-	-	-	-	-	-	-	-	-	-	-	-	-	-	-	-	-	-	-	-	-	-	-	-
GO:0045430	chalcone isomerase activity	3	-	-	-	-	-	-	-	-	-	-	-	-	-	-	-	-	-	-	-	-	-	-	-	-	-	-	-	-	-	-	-	-	-	-	-	-	-	-	-	-	-	-	-	-	-	-	-
GO:0015174	basic amino acid transmembrane transport...	1	-	-	-	-	-	-	-	-	-	-	-	-	-	-	-	-	-	-	-	-	-	-	-	-	-	0.00057	-	-	-	-	-	-	-	-	-	-	-	-	-	-	-	-	-	-	-	-	-
GO:0005215	transporter activity	71	1e-30	1e-30	1e-30	1e-30	1e-30	1e-30	1e-30	1e-30	1e-30	-	-	1e-30	0.0044	1e-30	1e-30	1e-30	1e-30	1e-30	1e-30	1e-30	1e-30	1e-30	1e-30	1e-30	4.8e-06	1e-30	1e-30	1e-30	1e-30	1e-30	1e-30	1e-30	1e-30	1e-30	1e-30	1e-30	1e-30	1e-30	1e-30	1e-30	1e-30	1e-30	1e-30	1e-30	1e-30	1e-30	1e-30
GO:0019706	protein-cysteine S-palmitoyltransferase ...	68	1.3e-07	1.7e-07	1.3e-12	9.2e-08	1.1e-11	4.4e-19	3.1e-17	1.3e-13	3.1e-13	-	-	7.1e-12	-	4.8e-12	8.6e-10	2.7e-13	1.2e-21	6.6e-08	3e-09	3.6e-08	1.4e-13	4.4e-13	1.1e-17	1.5e-11	-	1.1e-10	8.3e-13	2.5e-17	5.6e-13	2.5e-11	4.8e-08	3.8e-10	1.7e-06	1.1e-10	3.3e-17	1e-30	1e-10	1.5e-08	2.2e-21	1.5e-12	7.8e-07	3.4e-16	4.2e-14	9.3e-14	4.1e-12	1.5e-07	1.9e-06
GO:0004565	beta-galactosidase activity	39	-	-	-	-	0.00092	6.2e-05	-	-	1.7e-08	-	-	0.00104	-	0.00128	0.00016	1e-06	4.5e-06	-	-	-	-	6.2e-07	-	4.8e-08	-	5.6e-05	-	-	-	0.00089	0.00087	0.00025	4.6e-07	1.4e-05	1.1e-06	0.00253	-	0.00338	2.4e-05	1.2e-05	-	-	0.0003	0.0003	0.00062	-	-
GO:0005507	copper ion binding	38	-	0.00013	0.00282	0.00199	3.8e-06	8.7e-06	-	-	0.00281	-	-	6.7e-08	-	0.00119	0.00014	-	2.7e-07	0.00094	-	-	-	1.1e-06	-	0.00073	-	0.00741	-	-	-	7.6e-06	0.00243	9.1e-10	-	-	4.6e-07	5e-16	-	0.00012	0.00012	6.1e-05	5.8e-11	-	-	7.5e-05	3.6e-08	8.9e-08	-
GO:0016229	steroid dehydrogenase activity	2	-	-	-	-	-	-	0.00499	-	-	-	-	-	-	-	-	-	-	-	-	-	-	-	-	-	-	-	-	-	0.00382	-	-	-	-	-	-	-	-	-	-	-	-	-	-	-	-	-	-
GO:0003881	CDP-diacylglycerol-inositol 3-phosphatid...	2	-	-	-	-	-	-	-	-	-	-	-	-	-	-	-	-	-	-	-	-	-	-	-	-	-	-	-	-	-	-	-	-	-	-	-	-	-	-	-	-	-	-	-	-	-	-	-
GO:0004871	signal transducer activity	1	-	-	-	-	-	-	-	-	-	-	-	-	-	-	-	-	-	-	-	-	-	-	-	-	-	-	-	-	-	-	-	-	-	-	-	-	-	-	-	-	-	-	-	-	-	-	-
GO:0009916	alternative oxidase activity	19	-	-	-	-	0.0009	0.00941	-	-	-	-	-	-	-	-	-	-	-	-	-	-	-	-	-	-	-	-	-	-	3.6e-05	-	-	-	-	-	-	3.1e-06	-	-	-	0.00726	-	0.00072	0.0048	-	0.00236	-	0.00575
GO:0000287	magnesium ion binding	12	-	-	-	-	-	-	-	-	-	-	-	-	-	-	-	-	8.4e-07	-	-	-	-	0.00799	0.00049	-	-	-	-	0.00642	-	-	-	-	-	0.00436	-	-	-	-	-	-	-	-	0.00447	-	-	-	-
GO:0004337	geranyltranstransferase activity	1	-	-	-	-	-	-	-	-	-	-	-	-	-	-	-	-	-	-	-	-	-	-	-	-	-	-	-	-	-	-	-	-	-	-	-	-	-	-	-	-	-	-	-	-	-	-	-
GO:0005085	guanyl-nucleotide exchange factor activi...	2	-	-	-	-	-	-	-	-	-	-	-	-	-	-	-	-	-	-	-	-	-	-	-	-	-	-	-	-	-	-	-	-	-	-	-	-	-	-	-	-	-	0.00073	-	-	-	-	-
GO:0004853	uroporphyrinogen decarboxylase activity	1	-	-	-	-	-	-	-	-	-	-	-	-	-	-	-	-	-	-	-	-	-	-	-	-	-	-	-	-	-	-	-	-	-	-	-	-	-	-	-	-	-	-	-	-	-	-	-
GO:0004190	aspartic-type endopeptidase activity	45	-	3e-06	6.8e-08	0.00139	4e-10	2.1e-09	-	-	-	-	-	-	-	1.2e-05	2.4e-09	0.00027	0.00526	0.00115	-	0.00045	-	2.9e-05	-	3.5e-08	-	0.00217	-	-	-	7.4e-06	3.7e-11	3e-06	4e-06	0.0001	0.00051	1e-07	0.00635	3.4e-05	1.9e-07	9.2e-12	2.8e-09	-	-	2.9e-06	1.2e-05	6.7e-05	-
GO:0004568	chitinase activity	16	-	-	-	-	0.00199	0.00214	-	-	0.00015	-	-	-	-	-	-	-	-	-	-	-	-	-	-	-	-	0.00224	-	-	-	0.00264	-	-	0.004	-	-	-	-	-	0.00011	-	-	3.9e-05	-	-	0.00348	0.00571	-
GO:0004018	N6-(1,2-dicarboxyethyl)AMP AMP-lyase (fu...	1	-	-	-	-	-	-	-	-	-	-	-	-	-	-	-	-	-	-	-	-	-	-	-	-	-	-	-	-	-	-	-	-	-	-	-	-	-	-	-	-	-	-	-	-	-	-	-
GO:0008495	protoheme IX farnesyltransferase activit...	3	-	-	-	-	-	-	-	-	-	-	-	-	-	-	-	-	-	-	-	-	-	-	-	-	-	-	-	-	-	-	-	-	-	-	-	0.00031	-	-	-	-	-	-	-	-	-	-	-
GO:0050291	sphingosine N-acyltransferase activity	2	-	-	-	-	-	-	-	-	0.00198	-	-	-	-	-	-	-	-	-	-	-	-	-	-	-	-	-	-	-	-	-	-	-	-	-	-	-	-	-	-	-	-	-	-	-	-	-	-
GO:0015019	heparan-alpha-glucosaminide N-acetyltran...	1	-	-	-	-	-	-	-	-	0.00032	-	-	-	-	-	-	-	-	-	-	-	-	-	-	-	-	-	-	-	-	-	-	-	-	-	-	-	-	-	-	-	-	-	-	-	-	-	-
GO:0015417	polyamine-transporting ATPase activity	1	-	-	-	-	-	-	-	-	-	-	-	-	-	-	-	-	-	-	-	-	-	-	-	-	-	-	-	-	-	-	-	-	-	-	-	-	-	-	-	-	-	-	-	-	-	-	-
GO:0005452	inorganic anion exchanger activity	34	-	-	-	-	0.0046	0.00034	-	0.00307	9.3e-08	-	-	-	-	4.9e-05	2.6e-05	7.7e-05	0.00106	-	-	-	-	0.00011	0.00137	-	-	6.5e-05	-	2.8e-05	-	-	0.00382	-	0.00121	6.1e-05	0.00032	9.1e-14	-	0.00028	-	6.3e-06	-	0.00349	-	0.00017	-	-	-
GO:0008536	Ran GTPase binding	47	-	-	0.00029	0.00588	5.7e-07	1.9e-07	0.00864	0.00041	0.00072	-	-	0.00052	-	0.00018	0.00689	2.2e-05	-	-	-	0.00154	0.0006	0.00022	0.00243	0.00545	-	-	-	0.00335	0.00036	2e-05	1.1e-05	-	-	-	-	7.5e-08	-	0.00034	-	0.00088	-	-	0.00224	0.00533	0.00025	0.00205	-
GO:0015386	potassium:proton antiporter activity	7	-	-	-	-	-	-	-	-	-	-	-	-	-	-	-	-	-	-	-	-	-	-	-	-	-	-	-	-	-	-	-	-	-	-	-	-	-	-	7.2e-06	-	-	0.00072	-	-	-	-	-
GO:0005262	calcium channel activity	13	-	-	-	-	-	0.00034	-	0.00079	0.00057	-	-	-	-	-	0.00089	-	-	0.00287	-	-	-	-	0.00137	-	-	-	-	-	-	-	0.00195	-	0.00231	-	0.00321	-	-	-	-	-	-	-	-	-	-	-	-
GO:0046910	pectinesterase inhibitor activity	3	-	-	-	-	-	-	-	-	-	-	-	-	-	-	-	-	-	-	-	-	-	-	-	-	-	-	-	-	-	-	8.7e-05	-	-	-	-	-	-	-	-	-	-	-	-	0.00083	-	0.00107	-
GO:0016780	phosphotransferase activity, for other s...	22	-	-	-	-	-	0.00015	0.00199	2.4e-05	-	-	-	-	-	-	-	-	0.00286	-	-	-	0.00089	-	-	-	-	-	-	0.00019	-	-	-	-	-	-	-	3.6e-05	-	-	0.00952	-	-	0.00027	-	-	-	0.00779	-
GO:0004697	protein kinase C activity	1	-	-	-	-	-	-	-	-	-	-	-	-	-	-	-	-	-	-	-	-	-	-	-	-	-	-	-	-	-	-	-	-	-	-	-	-	-	-	-	-	-	-	-	-	-	-	-
GO:0008094	DNA-dependent ATPase activity	1	-	-	-	-	-	-	-	-	-	-	-	-	-	-	-	-	-	-	-	-	-	-	-	-	-	-	0.00297	-	-	-	-	-	-	-	-	-	-	-	-	-	-	-	-	-	-	-	-
GO:0048038	quinone binding	19	-	-	-	-	-	-	-	-	-	-	-	-	0.0097	6.5e-05	-	-	-	0.00038	-	0.00164	-	0.0059	-	-	0.00337	-	-	-	-	-	3.5e-05	0.00388	-	-	-	0.00017	-	-	-	0.00046	0.00162	-	-	-	-	0.00392	-
GO:0016863	intramolecular oxidoreductase activity, ...	1	-	-	-	-	-	-	-	-	-	-	-	-	-	-	-	-	-	-	-	-	-	-	-	-	-	-	-	-	-	-	-	-	-	-	-	-	-	-	-	-	-	-	-	-	-	-	-
GO:0050598	taxane 13-alpha-hydroxylase activity	1	-	-	-	-	-	-	-	-	-	-	-	-	-	-	-	-	-	-	-	-	-	-	-	-	-	-	-	-	-	-	-	-	-	-	-	-	-	-	-	-	-	-	-	-	-	-	-
GO:0005544	calcium-dependent phospholipid binding	1	-	-	-	-	-	-	-	-	-	-	-	-	-	-	-	-	-	-	-	-	-	-	-	-	-	-	-	-	0.00037	-	-	-	-	-	-	-	-	-	-	-	-	-	-	-	-	-	-
GO:0008175	tRNA methyltransferase activity	1	-	-	-	-	-	-	-	-	-	-	-	-	-	-	-	-	-	-	-	-	-	-	-	-	-	-	-	-	0.00411	-	-	-	-	-	-	-	-	-	-	-	-	-	-	-	-	-	-
GO:0004814	arginine-tRNA ligase activity	1	-	-	-	-	-	-	-	-	-	-	-	-	-	-	-	-	1.1e-07	-	-	-	-	-	-	-	-	-	-	-	-	-	-	-	-	-	-	-	-	-	-	-	-	-	-	-	-	-	-
GO:0000049	tRNA binding	1	-	-	-	-	-	-	-	-	-	-	-	-	-	-	-	-	-	-	-	-	-	-	-	-	-	-	-	-	-	-	-	-	-	-	-	-	-	-	-	-	-	-	-	-	-	-	-
GO:0004311	farnesyltranstransferase activity	2	-	-	-	-	-	-	-	-	-	-	-	-	-	-	-	-	-	-	-	-	-	-	-	-	-	-	-	-	-	-	-	-	-	-	-	-	-	-	-	-	-	-	-	-	-	-	-
GO:0004252	serine-type endopeptidase activity	31	-	-	5.1e-06	-	0.00663	3.6e-08	-	-	0.00539	-	-	9.1e-05	-	-	-	5.9e-05	3.9e-05	-	-	-	0.00129	-	-	0.00332	-	6.4e-05	-	-	-	0.00148	0.00011	4.9e-06	-	0.00389	1.8e-07	1.5e-07	-	0.0022	2.7e-05	2.3e-09	-	-	-	5e-05	0.00412	0.00524	-
GO:0005355	glucose transmembrane transporter activi...	9	-	-	-	-	-	-	-	-	-	-	-	-	-	-	-	-	-	-	-	-	-	-	-	-	-	1.6e-13	-	-	-	-	-	-	-	-	-	-	-	-	1.8e-23	-	-	6e-24	-	-	-	-	9.3e-08
GO:0046943	carboxylic acid transmembrane transporte...	6	-	-	-	-	-	-	0.00491	-	-	-	-	-	-	-	-	-	-	-	-	-	0.00297	-	0.00504	-	-	-	-	-	-	-	-	-	-	-	-	-	-	-	-	-	-	-	-	-	-	-	-
GO:0046577	long-chain-alcohol oxidase activity	2	-	-	-	-	-	-	-	-	-	-	-	-	-	-	-	-	-	-	-	-	-	-	-	-	-	-	-	-	-	-	0.00953	-	-	-	-	-	-	-	-	-	-	-	-	-	-	-	-
GO:0005471	ATP:ADP antiporter activity	7	-	-	-	-	-	0.00941	-	-	0.00198	-	-	-	-	-	-	-	0.0021	-	-	-	-	-	-	-	-	-	-	-	-	-	-	-	-	-	-	3.1e-06	-	-	-	-	-	-	-	-	-	-	-
GO:0015081	sodium ion transmembrane transporter act...	4	-	-	-	-	-	-	-	-	-	-	-	-	-	-	-	-	-	-	-	0.00072	-	-	-	-	-	-	-	-	-	-	-	-	-	-	-	-	-	-	-	-	-	4e-05	-	-	-	-	-
GO:0015925	galactosidase activity	1	-	-	-	-	-	-	-	-	-	-	-	-	-	-	-	-	-	-	-	-	-	-	-	-	-	-	-	-	-	-	-	-	-	-	-	-	-	-	-	-	-	-	-	-	-	-	-
GO:0005198	structural molecule activity	1	-	-	-	-	-	-	-	-	-	-	-	-	-	-	-	-	-	-	-	-	-	-	-	-	-	-	-	-	-	-	-	-	-	-	-	-	-	-	-	-	-	-	-	-	-	-	-
GO:0031409	pigment binding	2	-	-	-	-	-	-	-	-	-	-	-	-	-	-	-	-	-	-	-	-	-	-	-	-	-	-	-	-	-	-	-	-	-	-	-	-	-	-	-	-	-	0.0027	-	-	-	-	-
GO:0008107	galactoside 2-alpha-L-fucosyltransferase...	24	9e-05	-	-	-	-	-	-	2.6e-05	0.0001	-	-	-	-	-	-	-	-	-	-	-	-	-	-	-	-	0.0072	0.00423	0.00245	-	-	-	-	-	0.00231	0.00102	-	-	0.00458	0.00184	0.00726	-	0.00898	-	0.00025	-	-	-
GO:0016709	oxidoreductase activity, acting on paire...	5	-	-	-	-	-	-	-	-	-	-	-	-	-	-	-	-	-	-	-	-	-	-	-	-	-	0.0001	-	-	-	-	-	-	-	-	-	-	-	-	1.3e-07	-	-	-	-	-	-	-	-
GO:0005451	monovalent cation:proton antiporter acti...	2	-	-	-	-	-	-	-	-	-	-	-	-	-	-	-	-	-	-	-	-	-	-	-	-	-	-	-	-	-	-	-	-	-	-	-	-	-	-	-	-	-	-	-	-	0.00788	-	-
GO:0030623	U5 snRNA binding	3	-	-	-	-	-	-	-	-	-	-	-	-	-	-	-	-	-	-	-	-	-	-	0.00137	-	-	-	-	-	-	-	-	-	-	-	-	-	-	-	-	-	-	-	-	-	-	-	-
GO:0043399	tRNA A64-2'-O-ribosylphosphate transfera...	1	-	-	-	-	-	-	-	-	-	-	-	-	-	-	-	-	-	-	-	-	-	-	-	-	-	-	-	-	-	-	-	-	-	-	-	0.00312	-	-	-	-	-	-	-	-	-	-	-
GO:0015144	carbohydrate transmembrane transporter a...	4	-	-	-	-	-	0.00704	-	-	-	-	-	-	-	-	-	-	-	-	-	-	-	-	-	-	-	-	-	-	-	-	-	-	-	-	-	-	0.00447	-	-	-	-	-	-	-	-	-	-
GO:0043140	ATP-dependent 3'-5' DNA helicase activit...	1	-	-	-	-	-	-	-	-	-	-	-	-	-	-	-	-	-	-	-	-	-	-	-	-	-	-	-	-	-	0.00121	-	-	-	-	-	-	-	-	-	-	-	-	-	-	-	-	-
GO:0047517	1,4-beta-D-xylan synthase activity	1	-	-	-	-	-	-	-	-	0.00041	-	-	-	-	-	-	-	-	-	-	-	-	-	-	-	-	-	-	-	-	-	-	-	-	-	-	-	-	-	-	-	-	-	-	-	-	-	-
GO:0016538	cyclin-dependent protein serine/threonin...	1	-	-	-	-	-	-	-	-	-	-	-	-	-	-	-	-	-	-	-	-	-	-	-	-	-	-	-	-	-	-	-	-	-	-	-	0.00498	-	-	-	-	-	-	-	-	-	-	-
GO:0004523	RNA-DNA hybrid ribonuclease activity	1	-	-	-	-	-	-	-	-	-	-	-	-	-	-	-	-	-	-	-	-	-	-	-	-	-	-	-	-	-	-	-	-	-	-	-	-	-	-	-	-	0.00046	-	-	-	-	-	-
GO:0008137	NADH dehydrogenase (ubiquinone) activity	14	1.9e-16	-	-	0.00011	-	-	-	0.00158	-	-	-	-	3.7e-05	-	-	-	-	-	-	-	0.00019	-	-	-	0.00141	-	-	-	-	-	2.9e-10	-	-	-	-	0.00097	-	-	-	-	-	0.00045	-	-	-	-	0.00608
GO:0016308	1-phosphatidylinositol-4-phosphate 5-kin...	10	-	-	-	-	-	-	0.00035	-	-	-	-	-	-	-	-	-	-	-	-	-	-	-	-	-	-	-	-	-	0.00095	-	-	-	-	0.00013	-	-	-	0.00203	-	0.00726	-	-	-	0.00051	-	-	-
GO:0043546	molybdopterin cofactor binding	1	-	-	-	-	-	-	-	-	-	-	-	-	-	-	-	-	-	-	-	-	-	-	-	-	-	-	-	-	-	-	-	-	-	-	-	-	-	-	-	-	-	-	-	-	-	-	-
GO:0050662	coenzyme binding	1	-	-	-	-	-	-	-	-	-	-	-	0.00146	-	-	-	-	-	-	-	-	-	-	-	-	-	-	-	-	-	-	-	-	-	-	-	-	-	-	-	-	-	-	-	-	-	-	-
GO:0016627	oxidoreductase activity, acting on the C...	22	-	-	-	-	-	2.8e-05	-	-	0.00705	-	-	0.00451	-	-	-	0.00071	-	-	-	-	-	-	-	5.9e-05	-	-	-	-	-	-	0.00332	1.4e-05	0.00541	0.00661	-	7.5e-06	0.00047	-	-	-	-	-	0.00785	-	0.00685	-	-
GO:0019199	transmembrane receptor protein kinase ac...	1	-	-	-	-	-	-	-	-	-	-	-	-	-	-	-	-	-	-	-	-	-	-	-	-	-	-	-	-	-	-	-	-	-	-	-	-	-	-	-	-	-	-	-	-	-	-	-
GO:0003886	DNA (cytosine-5-)-methyltransferase acti...	1	-	-	-	-	-	-	-	-	-	-	-	-	-	-	-	-	-	-	-	-	-	-	-	-	-	-	-	-	-	-	-	-	-	-	-	-	-	-	-	-	-	-	-	-	-	-	-
GO:0052855	ADP-dependent NAD(P)H-hydrate dehydratas...	1	-	-	-	-	-	-	-	-	-	-	-	-	-	-	-	-	-	-	-	-	-	-	-	-	-	-	-	-	-	-	-	-	-	-	-	-	-	-	-	-	-	-	-	-	-	-	-
GO:0008417	fucosyltransferase activity	5	-	-	-	-	-	-	-	-	-	-	-	-	-	-	-	-	-	-	-	-	-	0.00195	-	0.00033	-	-	-	-	-	-	-	-	-	-	-	3.1e-05	-	-	-	-	-	-	0.00139	-	-	-	-
GO:0008318	protein prenyltransferase activity	2	-	-	-	-	-	-	-	-	-	-	-	-	-	-	-	-	-	-	-	-	-	-	-	-	-	-	-	-	-	-	-	-	-	-	-	0.00503	-	-	-	-	-	-	-	-	-	-	-
GO:0008289	lipid binding	2	-	-	-	-	-	-	-	-	-	-	-	-	-	-	-	-	-	-	-	-	-	-	-	-	-	-	-	0.00327	-	-	-	-	-	-	-	-	-	-	-	-	-	-	-	-	-	-	-
GO:0003779	actin binding	1	-	-	-	-	-	-	-	-	-	-	-	-	-	-	-	-	-	-	-	-	-	-	-	-	-	-	-	-	-	-	-	-	-	-	-	-	-	-	-	-	-	-	-	-	-	-	-
GO:0010329	auxin efflux transmembrane transporter a...	17	-	-	-	-	-	0.00207	-	-	0.00198	-	-	-	-	-	-	0.00269	-	-	-	-	-	-	-	-	-	0.00027	-	-	-	-	-	-	0.00231	-	-	-	5.2e-06	-	2.2e-07	-	-	1.6e-09	-	-	-	-	0.0078
GO:0004571	mannosyl-oligosaccharide 1,2-alpha-manno...	12	-	-	-	-	-	5.1e-05	-	-	9.4e-06	-	-	-	-	-	-	-	-	-	-	-	-	0.0007	-	-	-	0.00045	-	-	-	-	-	-	-	-	-	8.6e-06	-	-	-	-	0.00273	-	-	-	0.00236	0.00188	-
GO:0001026	TFIIIB-type transcription factor activit...	1	-	-	-	-	-	-	-	-	-	-	-	-	-	-	-	-	-	-	-	-	-	-	-	-	-	-	-	-	-	-	-	-	-	-	-	-	-	-	-	-	-	-	-	-	-	-	-
GO:0000166	nucleotide binding	26	0.00015	-	0.00303	-	-	-	-	5.8e-06	0.00588	-	-	-	-	-	-	-	-	-	0.00028	-	-	-	-	-	-	-	-	0.00116	7.3e-06	0.00478	-	-	-	-	-	0.00332	-	0.00457	0.00118	-	0.00471	0.00876	3.3e-05	0.00157	-	-	0.00953
GO:0015085	calcium ion transmembrane transporter ac...	23	0.00025	-	0.00091	0.00327	-	-	0.00495	-	-	-	-	0.00113	-	0.00201	-	0.0087	0.00705	-	0.0033	0.0037	0.00092	-	-	-	-	-	-	0.00527	-	-	-	0.0079	-	-	-	-	1.4e-06	-	-	-	0.00083	-	-	-	-	-	-
GO:0000062	fatty-acyl-CoA binding	4	-	-	-	-	-	-	-	-	-	-	-	-	-	-	-	0.00426	-	-	-	-	-	-	-	-	-	-	-	-	-	-	-	-	-	-	-	4.9e-07	-	-	-	-	-	-	-	0.00149	-	-	-
GO:0003678	DNA helicase activity	2	-	-	-	-	-	-	-	-	-	-	-	-	-	-	-	-	-	-	-	-	-	-	-	-	-	2e-07	-	-	-	-	-	-	-	-	-	-	-	-	-	-	-	-	-	-	-	-	-
GO:0008308	voltage-gated anion channel activity	8	-	-	-	-	-	0.00529	-	-	-	-	-	-	-	-	-	0.00197	0.00561	-	-	-	0.00295	-	-	-	-	-	-	0.00924	-	-	-	-	-	-	-	-	-	-	-	-	-	-	-	-	-	-	-
GO:0004143	diacylglycerol kinase activity	7	-	-	-	-	-	-	-	-	-	-	-	-	-	-	-	-	0.0078	-	-	-	-	-	-	-	-	0.00751	-	-	-	-	0.00023	-	-	-	-	0.0002	-	-	-	-	-	-	-	-	0.00414	-	-
GO:0004003	ATP-dependent DNA helicase activity	10	-	-	-	-	0.00808	-	-	-	-	-	-	-	-	-	-	-	-	-	-	-	-	0.00026	-	-	-	-	-	-	-	0.00105	-	0.00269	-	-	-	0.00068	-	-	-	-	-	-	-	-	0.00831	-	-
GO:0004420	hydroxymethylglutaryl-CoA reductase (NAD...	5	-	-	-	-	-	-	-	-	-	-	-	-	-	-	-	-	0.00964	-	-	-	-	-	-	-	-	-	-	-	-	-	0.00151	-	-	-	-	3.1e-06	-	-	-	-	-	-	-	-	-	-	-
GO:0016628	oxidoreductase activity, acting on the C...	1	-	-	-	-	-	-	-	-	-	-	-	-	-	-	-	-	-	-	-	-	-	-	-	-	-	-	-	-	-	-	-	-	-	-	-	-	-	-	-	-	-	-	-	-	-	-	-
GO:0015018	galactosylgalactosylxylosylprotein 3-bet...	4	-	-	-	-	0.00289	-	-	-	-	-	-	-	-	-	-	-	-	-	-	-	-	-	-	-	-	-	-	-	-	-	-	-	-	-	-	-	-	-	-	-	-	-	-	-	-	-	-
GO:0016682	oxidoreductase activity, acting on diphe...	10	0.00102	-	0.00469	-	-	-	-	-	-	-	-	-	-	0.00933	0.00286	-	-	-	-	-	0.00343	-	-	-	-	-	-	-	-	-	-	0.00791	-	-	0.0032	-	-	-	-	-	-	-	-	-	-	-	-
GO:0046915	transition metal ion transmembrane trans...	9	-	-	-	0.00087	-	0.00312	-	-	-	-	-	-	-	-	-	-	-	-	-	0.00806	0.00343	-	-	-	-	-	0.00558	-	-	0.00036	-	-	-	-	-	-	0.00116	-	-	-	-	-	-	-	-	-	-
GO:0004828	serine-tRNA ligase activity	1	-	-	-	-	-	-	-	-	-	-	-	-	-	-	-	-	-	-	-	-	-	-	-	-	-	-	-	-	-	-	-	-	-	-	-	-	-	-	-	-	-	-	-	-	-	-	-
GO:0022820	potassium ion symporter activity	1	-	-	-	-	-	-	-	-	-	-	-	-	-	-	-	-	-	-	-	-	-	-	-	-	-	-	-	-	-	-	-	-	-	-	-	-	-	-	-	-	-	-	-	-	-	-	-
GO:0102344	3-hydroxy-behenoyl-CoA dehydratase activ...	11	-	-	-	-	-	-	7.9e-06	-	-	-	-	-	-	-	-	-	-	-	-	-	0.00093	-	-	-	-	-	-	7.7e-05	-	-	-	-	-	-	-	9.6e-07	-	-	-	-	-	0.00985	-	-	-	-	-
GO:0102229	amylopectin maltohydrolase activity	1	-	-	-	-	-	-	-	-	-	-	-	-	-	-	-	-	-	-	-	-	-	-	-	-	-	-	-	-	-	-	-	-	-	-	-	-	-	-	-	-	-	-	-	-	-	-	-
GO:0004316	3-oxoacyl-[acyl-carrier-protein] reducta...	1	-	-	-	-	-	-	-	-	-	-	-	-	-	-	-	-	-	-	-	-	-	-	-	-	-	-	-	-	-	-	-	-	-	-	-	-	-	-	-	-	-	-	-	-	-	-	-
GO:0005524	ATP binding	68	6.1e-25	7.7e-17	3.6e-15	7.6e-05	6.8e-24	2.1e-22	1e-30	3.8e-23	1e-30	-	-	1.7e-21	-	6e-15	1e-22	9.9e-25	1e-30	2.8e-11	8.9e-22	4.7e-17	2.7e-19	1.2e-26	1e-30	1.7e-21	-	1e-21	1e-30	1e-30	4.7e-05	3.2e-26	1e-30	2.2e-15	2.6e-24	2.5e-19	2.4e-20	1e-30	2e-10	4.8e-29	4.1e-26	3e-15	1.2e-10	1.3e-13	1.3e-25	2.6e-19	7.3e-13	3.2e-17	1.8e-15
GO:0008324	cation transmembrane transporter activit...	61	6.4e-06	0.00011	0.00184	0.00226	1.5e-08	1.3e-07	6.6e-07	8e-14	0.00202	-	-	4.2e-06	-	0.001	0.00156	0.00064	1.3e-09	0.0001	0.00023	0.00572	4.2e-06	2.4e-06	6e-10	2.6e-05	-	-	7e-05	2.2e-06	2e-10	6.8e-07	4.9e-05	-	7e-05	1e-06	6.9e-05	4e-05	-	0.00027	3.7e-05	3.1e-08	0.00025	0.00016	0.0003	5.3e-06	0.00019	3.3e-05	-
GO:0005337	nucleoside transmembrane transporter act...	43	-	-	8.6e-06	0.0038	2.7e-05	1.1e-05	-	-	1.1e-06	-	-	-	-	0.00059	0.00028	0.00025	1.5e-05	-	4.6e-05	-	-	-	-	-	-	-	-	0.00143	1.5e-05	1.3e-07	0.0003	0.00071	0.00231	0.00231	0.0001	4.4e-05	0.0055	8.6e-05	2.2e-06	1.9e-05	-	0.00985	-	0.00017	0.00367	-	-
GO:0051753	mannan synthase activity	7	-	-	-	-	-	-	-	-	-	-	-	-	-	-	-	-	-	-	-	-	-	-	-	-	-	-	-	-	-	-	-	-	-	-	-	-	-	-	1.9e-05	-	-	1.6e-06	-	-	-	-	-
GO:0043178	alcohol binding	1	-	-	-	-	-	-	-	-	-	-	-	-	-	-	-	-	-	-	-	-	-	-	-	-	-	-	-	-	-	-	-	-	-	-	-	-	-	-	-	-	-	-	-	-	-	-	-
GO:0003756	protein disulfide isomerase activity	2	-	-	-	-	-	-	-	-	-	-	-	-	-	-	-	-	0.00952	-	-	-	-	-	-	-	-	-	-	-	-	-	-	-	-	-	-	-	-	-	-	-	-	-	-	-	-	-	-
GO:0003918	DNA topoisomerase type II (ATP-hydrolyzi...	1	-	-	-	-	-	-	-	-	-	-	-	-	-	-	-	-	-	-	-	-	-	-	-	-	-	-	-	-	-	-	-	-	-	-	-	-	-	-	-	-	-	-	-	-	-	-	-
GO:0030599	pectinesterase activity	35	-	0.00419	0.00043	-	0.00015	0.00425	-	-	0.00937	-	-	0.00049	-	0.00323	0.00203	-	-	0.00069	-	7.6e-05	-	0.00186	-	4.5e-07	-	-	-	-	3.2e-05	-	-	-	-	0.00029	1.1e-05	0.00077	-	8.3e-05	-	5.2e-05	0.0028	-	-	-	0.00081	0.00987	-
GO:0015491	cation:cation antiporter activity	13	0.00101	0.00899	8.9e-05	-	-	-	-	-	-	-	-	-	-	0.00059	-	-	-	-	0.00019	0.00022	0.00025	-	-	-	-	-	-	-	-	-	-	-	-	-	-	-	0.00449	-	-	-	0.00887	-	-	-	-	-	-
GO:0042284	sphingolipid delta-4 desaturase activity	2	-	-	-	-	-	-	-	-	-	-	-	-	-	-	-	-	-	-	-	-	-	-	-	-	-	-	-	-	-	-	-	-	-	-	-	-	-	-	0.00268	-	-	-	-	-	-	-	-
GO:0030234	enzyme regulator activity	4	-	-	-	-	-	-	0.00088	-	-	-	-	-	-	-	-	-	-	-	-	-	0.00726	-	-	-	-	-	-	0.0099	-	-	-	-	-	-	-	-	-	-	-	-	-	-	-	-	-	-	-
GO:0050321	tau-protein kinase activity	1	-	-	-	-	-	-	-	-	-	-	-	-	-	-	-	-	-	-	-	-	-	-	-	-	-	-	-	-	-	-	-	-	-	-	-	-	-	-	-	-	-	-	-	-	-	-	-
GO:0030983	mismatched DNA binding	2	-	-	-	-	-	-	-	-	0.00013	-	-	-	-	-	-	-	-	-	-	-	-	-	-	-	-	-	-	-	-	-	-	-	-	0.00374	-	-	-	-	-	-	-	-	-	-	-	-	-
GO:0004421	hydroxymethylglutaryl-CoA synthase activ...	3	-	-	-	-	-	-	-	-	-	-	-	-	-	-	-	-	-	-	-	-	-	0.00106	-	0.00049	-	0.00321	-	-	-	-	-	-	-	-	-	-	-	-	-	-	-	-	-	-	-	-	-
GO:0016765	transferase activity, transferring alkyl...	2	-	-	-	-	-	-	-	-	-	-	-	-	-	-	-	-	-	-	-	-	-	-	-	-	-	-	-	-	-	-	-	-	-	-	1.1e-05	-	-	-	-	-	-	-	-	-	-	-	-
GO:0032041	NAD-dependent histone deacetylase activi...	1	-	-	-	-	-	-	-	-	-	-	-	-	-	-	-	-	0.00048	-	-	-	-	-	-	-	-	-	-	-	-	-	-	-	-	-	-	-	-	-	-	-	-	-	-	-	-	-	-
GO:0033926	glycopeptide alpha-N-acetylgalactosamini...	58	0.0048	0.00026	0.00092	-	8.3e-06	1.2e-06	2.5e-05	1.7e-05	0.00016	-	-	7.6e-05	-	0.00011	0.00219	0.00082	0.00134	-	0.00029	0.00375	0.00025	1.9e-05	0.00018	0.00045	-	-	3.1e-05	2.1e-06	1.5e-05	0.00345	0.00023	-	-	0.0004	0.00607	9.2e-13	0.0055	-	0.00429	0.00049	0.00026	0.0053	4e-05	0.00493	0.00014	-	0.00801
GO:0030598	rRNA N-glycosylase activity	1	-	-	-	-	-	-	-	-	-	-	-	-	-	-	-	-	-	-	-	-	-	-	-	-	-	-	-	-	-	-	-	-	-	-	-	-	-	-	-	-	-	-	-	-	-	-	-
GO:0004326	tetrahydrofolylpolyglutamate synthase ac...	1	-	-	-	-	-	-	-	-	-	-	-	-	-	-	-	-	-	-	-	-	-	-	-	-	-	-	-	-	-	-	-	-	-	-	-	-	-	-	-	-	-	-	-	-	-	-	-
GO:0010277	chlorophyllide a oxygenase [overall] act...	1	-	-	-	-	-	-	-	-	-	-	-	-	-	-	-	-	-	-	-	-	-	-	-	-	-	-	0.00423	-	-	-	-	-	-	-	-	-	-	-	-	-	-	-	-	-	-	-	-
GO:0102490	8-oxo-dGTP phosphohydrolase activity	1	-	-	-	-	-	-	-	-	0.00323	-	-	-	-	-	-	-	-	-	-	-	-	-	-	-	-	-	-	-	-	-	-	-	-	-	-	-	-	-	-	-	-	-	-	-	-	-	-
GO:0030674	protein binding, bridging	1	-	-	-	-	-	-	-	-	-	-	-	-	-	-	-	-	-	-	-	-	-	-	-	-	-	-	-	-	-	-	-	-	-	-	-	-	-	-	-	-	-	-	-	-	-	-	-
GO:0033947	mannosylglycoprotein endo-beta-mannosida...	3	-	-	-	-	-	-	-	-	-	-	-	-	-	-	-	-	-	-	-	-	-	0.00332	-	-	-	-	-	-	-	-	-	-	-	-	-	-	-	-	-	-	-	-	-	-	-	-	-
GO:0009013	succinate-semialdehyde dehydrogenase [NA...	2	-	-	-	-	-	-	-	-	-	-	-	-	-	-	-	-	-	-	-	-	-	-	-	-	-	-	-	-	-	-	-	-	-	-	-	0.00312	-	-	-	-	-	-	-	-	-	-	-
GO:0016788	hydrolase activity, acting on ester bond...	52	0.00653	0.00146	-	-	6.8e-05	6.2e-12	-	-	2.2e-10	-	-	0.00799	-	0.0011	0.00109	0.00033	-	8.1e-05	0.00952	8.6e-07	0.00098	1.2e-05	-	0.00033	-	4.8e-11	0.00723	0.00813	5.6e-06	9.3e-08	3.7e-11	0.00472	1.7e-05	3.3e-05	4.1e-06	1.3e-15	1.9e-08	1.7e-07	8.1e-09	5e-12	0.00233	0.00294	0.00272	-	1.4e-05	7.5e-05	-
GO:0001882	nucleoside binding	2	-	-	-	-	-	-	-	-	-	-	-	-	-	-	-	-	-	-	-	-	-	-	-	-	-	-	-	-	-	-	-	-	-	-	-	-	-	-	-	-	-	-	-	-	-	-	-
GO:0004651	polynucleotide 5'-phosphatase activity	2	-	-	-	-	-	-	-	-	-	-	-	-	-	-	-	-	-	-	-	-	-	-	-	-	-	-	-	-	-	-	0.00553	-	-	-	-	-	-	-	-	-	-	-	-	-	-	-	-
GO:0004012	phospholipid-translocating ATPase activi...	69	1.3e-05	8.1e-05	9.5e-06	9.2e-08	2.5e-07	5.2e-12	7.8e-05	1.3e-09	7.4e-13	-	-	5e-06	-	1.4e-05	6.6e-11	1.8e-09	8.8e-11	0.00076	0.00019	0.00164	7.3e-05	1.2e-11	1.7e-08	1.8e-06	-	5.8e-06	1e-09	4.7e-06	2.1e-10	3.8e-06	1.1e-05	0.00021	1.4e-07	3.2e-08	4.7e-05	2.3e-18	5.2e-06	3e-09	7.4e-07	8.1e-08	2.4e-05	9.5e-05	1.4e-07	2.1e-09	4.4e-08	1.2e-05	3e-06
GO:0070330	aromatase activity	1	-	-	-	-	-	-	-	-	-	-	-	-	-	-	-	-	-	-	-	-	-	-	-	-	-	-	-	-	-	-	-	-	-	-	-	-	-	-	-	-	-	-	-	-	-	-	-
GO:0035250	UDP-galactosyltransferase activity	1	-	-	-	-	-	-	-	-	-	-	-	-	-	-	-	-	-	-	-	-	-	-	-	-	-	-	-	-	-	-	-	-	-	-	-	-	-	-	-	-	-	-	-	-	-	-	-
GO:0042578	phosphoric ester hydrolase activity	19	0.00489	-	-	-	-	-	-	-	0.00723	-	-	-	-	-	-	0.0015	-	-	-	-	-	-	-	-	-	-	0.0008	0.00561	-	0.00072	-	-	-	-	-	1.1e-10	-	0.0029	-	0.00147	-	-	-	2.5e-05	-	-	-
GO:0004576	oligosaccharyl transferase activity	25	0.0014	0.00278	0.0047	-	0.0009	0.00206	-	4.5e-05	0.00687	-	-	-	-	0.00059	0.00028	-	-	-	-	-	0.00071	-	-	-	-	-	-	0.00667	0.00095	0.00345	-	-	-	0.00231	0.0032	3e-06	0.00117	-	-	-	-	-	-	0.00083	-	-	-
GO:0004001	adenosine kinase activity	4	-	-	-	-	-	-	-	-	-	-	-	-	-	-	-	-	0.0021	-	-	-	-	-	-	-	-	-	-	-	-	-	-	-	-	-	-	-	-	-	-	-	-	-	-	-	-	-	-
GO:0016429	tRNA (adenine-N1-)-methyltransferase act...	1	-	-	-	-	-	-	-	-	-	-	-	-	-	-	-	-	-	-	-	-	-	-	-	-	-	-	-	-	-	-	-	-	-	-	-	0.0025	-	-	-	-	-	-	-	-	-	-	-
GO:0035091	phosphatidylinositol binding	4	-	-	-	-	-	-	-	-	-	-	-	-	-	-	-	-	-	-	-	-	-	-	-	-	-	-	-	-	-	-	-	-	-	-	-	-	-	-	0.00671	-	-	0.00298	-	-	-	-	-
GO:0004175	endopeptidase activity	1	-	-	-	-	-	-	-	-	-	-	-	-	-	-	-	-	-	-	-	-	-	-	-	-	-	-	-	-	0.00375	-	-	-	-	-	-	-	-	-	-	-	-	-	-	-	-	-	-
GO:0052692	raffinose alpha-galactosidase activity	7	-	-	-	-	-	0.00316	-	-	-	-	-	-	-	-	-	-	7.5e-05	-	-	0.00241	-	-	-	-	-	-	-	-	-	-	-	-	-	-	-	-	-	-	-	-	-	-	-	-	-	-	-
GO:0043531	ADP binding	47	3.8e-18	0.00213	-	-	0.00081	2.2e-09	1.1e-20	9.7e-14	0.0003	-	-	-	-	0.00862	0.00011	1.6e-06	-	2.7e-12	5e-07	-	0.00103	1.4e-06	5.7e-14	3.4e-08	-	2.3e-06	5.4e-24	1e-30	-	-	9.6e-12	0.00012	-	4.3e-08	6.9e-07	7.3e-05	-	1.2e-08	-	1.8e-08	-	2e-09	0.00627	-	0.00279	-	2.2e-07
GO:0004180	carboxypeptidase activity	7	-	-	-	-	-	-	-	-	-	-	0.00017	-	8.7e-09	-	-	-	-	-	-	-	-	-	-	4.8e-05	4.3e-15	-	-	-	-	-	0.00269	-	-	-	-	-	-	-	-	0.00038	-	-	-	-	-	-	-
GO:0043169	cation binding	26	0.00543	0.00948	-	-	0.00959	-	-	-	-	-	-	0.00696	-	-	-	0.00311	0.00067	-	-	-	0.0039	-	4.6e-07	-	-	-	-	0.00032	-	0.00031	0.00359	0.00843	0.00841	-	3.9e-05	-	-	-	-	0.00058	-	-	-	-	0.00075	-	-
GO:0008565	protein transporter activity	25	-	-	0.00233	-	1.9e-05	0.00144	-	-	0.00025	-	-	-	-	-	-	3.2e-07	0.00157	-	-	-	-	1.2e-05	-	-	-	-	-	-	3.5e-05	-	0.00022	-	-	-	-	5e-05	0.00534	0.00103	-	-	-	-	-	-	9.8e-05	0.0029	-
GO:0016307	phosphatidylinositol phosphate kinase ac...	5	-	-	-	-	-	-	-	-	-	-	-	-	-	-	-	-	-	-	-	-	-	-	-	-	-	-	-	-	-	1.1e-05	-	0.00919	-	-	-	-	-	-	-	-	-	-	-	0.00065	-	-	-
GO:0005249	voltage-gated potassium channel activity	68	0.00104	0.00193	0.00079	4.5e-05	1.9e-05	5.2e-12	2.2e-09	7.8e-06	1.9e-09	-	-	2e-05	-	3.5e-07	0.00015	5.7e-05	1.6e-07	0.00019	0.00089	1.4e-08	1.1e-06	1.2e-09	4.4e-10	3.8e-05	-	1.8e-08	2.3e-09	6.7e-08	0.00023	0.00026	4e-06	0.00042	1.4e-05	1.4e-07	0.00042	1.8e-13	2e-05	2.9e-08	1.4e-12	9.1e-09	2.4e-05	1.2e-09	1.1e-09	2.1e-06	3.1e-07	0.00015	1.1e-05
GO:0033612	receptor serine/threonine kinase binding	3	-	-	-	-	-	-	-	-	-	-	-	-	-	-	-	-	-	-	-	-	-	-	-	-	-	-	-	-	-	-	-	-	-	-	-	-	0.0055	-	-	-	-	-	-	-	-	-	-
GO:0008233	peptidase activity	3	-	-	-	-	-	-	-	-	-	-	-	-	-	-	-	-	-	-	-	-	-	-	-	-	0.00593	-	-	-	-	-	-	-	-	-	0.00559	-	-	-	-	-	-	-	-	-	-	-	-
GO:0051740	ethylene binding	14	-	-	-	-	-	0.00207	-	-	4.7e-05	-	-	-	-	-	-	-	-	-	-	-	-	-	-	-	-	-	-	-	-	-	0.00553	-	-	-	-	0.00031	-	0.00287	-	-	-	-	-	0.00271	-	-	-
GO:0005216	ion channel activity	63	2.2e-06	1.5e-07	2.5e-06	7.8e-09	6.6e-09	2.1e-11	1.6e-07	4.7e-17	2.5e-20	-	-	1.2e-06	-	8.9e-08	4.2e-15	5.3e-09	5.1e-13	4.2e-15	3.4e-07	4.4e-08	2.4e-08	1e-10	1.6e-10	2.7e-06	-	1.9e-05	3.4e-13	2.1e-11	0.00031	1.7e-09	1e-10	5.2e-06	1.5e-06	9.4e-09	2.6e-15	7.4e-14	0.00158	1.9e-10	-	2.4e-08	7.5e-05	2e-05	1.2e-05	6e-06	3.9e-08	0.00182	-
GO:0015194	L-serine transmembrane transporter activ...	6	-	-	-	-	-	-	-	-	-	-	-	-	-	-	-	-	-	-	-	-	-	-	-	-	-	0.00031	-	-	-	-	-	-	-	-	-	-	-	-	0.00268	-	-	-	-	-	-	-	0.00058
GO:0008378	galactosyltransferase activity	2	-	-	0.00795	-	-	-	-	-	-	-	-	-	-	-	-	-	-	-	-	-	-	-	-	-	-	-	0.00218	-	-	-	-	-	-	-	-	-	-	-	-	-	-	-	-	-	-	-	-
GO:0005242	inward rectifier potassium channel activ...	1	-	-	-	-	-	-	-	-	-	-	-	-	-	-	-	-	-	-	-	-	-	-	-	-	-	-	-	-	0.00095	-	-	-	-	-	-	-	-	-	-	-	-	-	-	-	-	-	-
GO:0015175	neutral amino acid transmembrane transpo...	4	-	-	-	-	-	-	-	-	-	-	-	-	-	-	-	-	-	-	-	-	-	-	-	-	-	-	-	-	-	-	-	-	-	-	-	-	-	-	0.00876	-	-	0.00072	-	-	-	-	-
GO:0017169	CDP-alcohol phosphatidyltransferase acti...	1	-	-	-	-	-	-	-	-	-	-	-	-	-	-	-	-	-	-	-	-	-	-	-	-	-	-	-	-	-	-	-	-	-	-	-	-	-	-	-	-	-	-	-	-	-	-	-
GO:0003844	1,4-alpha-glucan branching enzyme activi...	10	-	-	-	-	-	-	-	-	0.00198	-	-	-	-	-	-	-	-	-	-	-	-	-	-	-	-	-	-	0.00024	-	-	0.00195	-	-	-	0.00102	-	-	-	-	0.00433	-	-	-	-	-	-	-
GO:0045548	phenylalanine ammonia-lyase activity	4	-	-	-	-	-	-	-	-	-	-	-	-	-	-	-	-	0.00034	-	-	-	-	-	-	-	-	-	-	-	-	9.2e-05	-	-	-	-	-	-	-	-	-	-	-	-	-	-	-	-	-
GO:0008559	xenobiotic-transporting ATPase activity	3	-	-	-	-	-	-	-	-	0.00118	-	-	-	-	-	-	-	-	-	-	-	-	-	-	-	-	-	-	-	-	-	-	-	-	-	-	-	-	-	-	-	-	-	-	-	-	-	-
GO:0004008	copper-exporting ATPase activity	1	-	-	-	-	-	-	-	-	0.00517	-	-	-	-	-	-	-	-	-	-	-	-	-	-	-	-	-	-	-	-	-	-	-	-	-	-	-	-	-	-	-	-	-	-	-	-	-	-
GO:0004601	peroxidase activity	7	-	-	-	-	-	-	-	-	-	-	-	-	-	-	-	-	-	-	-	-	-	-	-	-	-	-	-	-	-	-	0.00017	-	-	-	-	-	-	-	-	0.00164	0.00138	-	-	-	-	-	-
GO:0004525	ribonuclease III activity	7	-	-	-	-	-	-	0.00386	0.00042	-	-	-	-	-	-	-	-	-	-	-	-	-	-	-	-	-	-	-	-	-	-	-	-	-	-	-	0.00308	-	-	-	-	-	-	-	-	-	-	-
GO:0022891	substrate-specific transmembrane transpo...	67	3.1e-24	2.6e-19	4e-15	4.1e-10	8.8e-24	1e-30	8.8e-28	1e-30	1e-30	-	-	2.4e-25	-	6.2e-18	1.2e-19	7.4e-26	1e-30	7.5e-27	1.6e-24	3.7e-28	7.7e-30	1e-30	1e-30	3.1e-16	-	2.3e-09	2e-25	1e-30	1e-30	7.8e-29	1e-30	7.8e-21	5.1e-19	1e-30	1e-30	1e-30	9.6e-18	7.5e-26	1.4e-09	4.1e-28	7.1e-12	8e-17	3.3e-20	1e-30	7.3e-28	1.1e-25	7.3e-08
GO:0016844	strictosidine synthase activity	9	-	-	-	-	-	0.00434	-	-	0.00429	-	-	-	-	-	-	-	-	-	-	-	-	-	-	-	-	-	-	-	-	-	0.00543	-	0.00121	-	-	-	-	0.00529	-	-	-	-	-	-	-	-	-
GO:0004817	cysteine-tRNA ligase activity	7	-	-	-	-	-	-	-	-	-	-	-	-	-	-	-	-	-	-	-	-	-	-	-	-	-	-	-	0.00039	-	-	0.00195	-	-	-	-	3.1e-06	-	-	-	-	-	-	-	-	-	-	-
GO:0004713	protein tyrosine kinase activity	1	-	-	-	-	-	-	-	-	-	-	-	-	-	-	-	-	-	-	-	-	-	-	-	-	-	-	-	-	-	-	-	-	-	-	-	-	-	-	-	-	-	-	-	-	-	-	-
GO:0015098	molybdate ion transmembrane transporter ...	34	-	0.00441	-	-	0.0009	0.00017	-	-	0.00016	-	-	-	-	-	-	-	-	0.00287	-	-	-	0.00332	-	0.00094	-	0.00613	0.00711	-	-	0.00111	3e-05	0.00237	0.00358	-	0.00102	1.2e-08	-	-	0.00424	0.00433	-	-	-	7.3e-06	0.00021	-	-
GO:0008375	acetylglucosaminyltransferase activity	22	-	-	0.00346	-	-	0.00087	-	-	-	-	-	0.00058	-	0.00092	-	-	-	-	-	2.5e-06	-	-	0.00121	-	-	-	-	-	-	1.9e-07	-	0.00092	-	-	0.00075	0.00071	0.00534	-	0.00023	0.00955	0.00063	-	-	0.00059	-	0.00933	-
GO:0102345	3-hydroxy-lignoceroyl-CoA dehydratase ac...	11	-	-	-	-	-	-	7.9e-06	-	-	-	-	-	-	-	-	-	-	-	-	-	0.00093	-	-	-	-	-	-	7.7e-05	-	-	-	-	-	-	-	9.6e-07	-	-	-	-	-	0.00985	-	-	-	-	-
GO:0003968	RNA-directed 5'-3' RNA polymerase activi...	3	-	-	-	-	-	-	-	-	0.00908	-	-	-	-	-	-	0.00426	-	-	-	-	-	-	-	-	-	-	-	-	-	-	-	-	-	-	-	-	0.00117	-	-	-	-	-	-	-	-	-	-
GO:0003777	microtubule motor activity	1	-	-	-	-	-	-	-	-	-	-	-	-	-	-	-	-	-	-	-	-	-	-	-	-	-	-	-	-	-	-	-	-	-	-	-	-	-	-	-	-	-	-	-	-	-	-	-
GO:0005234	extracellular-glutamate-gated ion channe...	2	-	-	-	-	-	-	-	-	-	-	-	-	-	-	-	-	-	-	-	-	-	-	-	-	-	-	-	-	-	-	-	-	-	-	-	-	-	-	0.00268	-	-	-	-	-	-	-	-
GO:0004563	beta-N-acetylhexosaminidase activity	6	-	-	-	-	-	-	-	-	0.00057	-	-	-	-	0.00929	-	-	-	-	-	-	-	-	-	-	-	-	-	-	0.00268	-	-	-	-	-	0.00518	-	-	-	-	-	-	-	-	0.00271	-	-	-
GO:0019888	protein phosphatase regulator activity	2	-	-	-	-	-	-	-	-	-	-	-	-	-	-	-	-	-	-	-	-	-	-	-	-	-	-	-	-	-	-	-	-	-	0.0066	-	-	-	-	-	-	-	-	-	-	-	-	-
GO:0031683	G-protein beta/gamma-subunit complex bin...	1	-	-	-	-	-	-	-	8.8e-05	-	-	-	-	-	-	-	-	-	-	-	-	-	-	-	-	-	-	-	-	-	-	-	-	-	-	-	-	-	-	-	-	-	-	-	-	-	-	-
GO:0004049	anthranilate synthase activity	2	-	-	-	-	-	-	-	-	-	-	-	-	-	-	-	-	-	-	-	-	-	-	-	-	-	-	-	-	-	-	-	-	-	-	-	-	-	-	-	-	-	-	-	-	-	-	-
GO:0005457	GDP-fucose transmembrane transporter act...	1	-	-	-	-	-	0.00941	-	-	-	-	-	-	-	-	-	-	-	-	-	-	-	-	-	-	-	-	-	-	-	-	-	-	-	-	-	-	-	-	-	-	-	-	-	-	-	-	-
GO:0099516	ion antiporter activity	1	-	-	-	-	-	-	-	-	-	-	-	-	-	-	-	0.00872	-	-	-	-	-	-	-	-	-	-	-	-	-	-	-	-	-	-	-	-	-	-	-	-	-	-	-	-	-	-	-
GO:0015112	nitrate transmembrane transporter activi...	5	-	-	-	-	-	-	-	-	-	-	-	-	-	-	-	-	-	-	-	-	-	-	-	-	-	-	-	-	-	-	-	-	-	-	-	-	-	-	-	-	-	-	-	-	-	-	-
GO:0003910	DNA ligase (ATP) activity	1	-	-	-	-	-	-	-	-	-	-	-	-	-	-	-	-	-	-	-	-	-	-	-	-	-	-	-	-	-	0.00642	-	-	-	-	-	-	-	-	-	-	-	-	-	-	-	-	-
GO:0016798	hydrolase activity, acting on glycosyl b...	2	-	-	-	-	-	-	-	-	-	-	-	-	-	-	0.0048	-	-	-	-	-	-	-	-	-	-	-	-	-	-	-	-	-	-	-	-	0.00013	-	-	-	-	-	-	-	-	-	-	-
GO:0003917	DNA topoisomerase type I activity	2	-	-	-	-	-	-	-	-	8.8e-05	-	-	-	-	-	-	-	-	-	-	-	-	-	-	-	-	-	-	-	-	-	-	-	-	-	-	-	-	-	-	-	-	-	-	-	-	-	-
GO:0015232	heme transporter activity	4	-	-	-	-	-	-	-	-	-	-	-	-	-	-	-	-	-	-	-	-	-	-	-	0.00049	-	-	-	-	-	-	-	-	-	-	-	-	-	-	-	-	-	-	-	-	-	-	-
GO:0009922	fatty acid elongase activity	1	-	-	-	-	-	-	-	-	-	-	-	-	-	-	-	-	-	-	-	-	-	-	-	-	-	0.009	-	-	-	-	-	-	-	-	-	-	-	-	-	-	-	-	-	-	-	-	-
GO:0016799	hydrolase activity, hydrolyzing N-glycos...	1	-	-	-	-	-	-	-	-	0.0069	-	-	-	-	-	-	-	-	-	-	-	-	-	-	-	-	-	-	-	-	-	-	-	-	-	-	-	-	-	-	-	-	-	-	-	-	-	-
GO:0046872	metal ion binding	1	-	-	-	-	-	-	-	-	-	-	-	-	-	-	-	-	-	-	-	-	-	-	-	-	-	-	-	-	-	-	1.5e-06	-	-	-	-	-	-	-	-	-	-	-	-	-	-	-	-
GO:0016886	ligase activity, forming phosphoric este...	1	-	-	-	-	-	-	-	-	-	-	-	-	-	-	-	-	-	-	-	-	-	-	-	-	-	-	-	-	-	-	-	-	-	-	-	-	-	-	-	-	-	-	-	-	-	-	-
GO:0016746	transferase activity, transferring acyl ...	25	-	0.00011	-	-	0.00066	-	-	-	-	-	6.9e-13	-	1.1e-16	-	0.00298	5.4e-06	-	0.00427	-	-	-	-	-	0.00127	1.4e-22	2.3e-07	-	-	0.00129	1.7e-07	-	0.00039	-	0.00073	0.00397	0.00332	-	5.2e-05	3.4e-08	4.8e-09	-	-	-	0.00805	-	-	-
GO:0036459	thiol-dependent ubiquitinyl hydrolase ac...	15	-	-	-	-	-	-	0.0036	-	-	-	-	0.00054	-	-	0.0019	-	-	-	-	-	0.00628	-	-	-	-	-	6.1e-05	4.7e-05	-	-	-	-	-	-	-	0.00109	-	-	-	-	-	-	-	-	-	-	-
GO:0015296	anion:cation symporter activity	2	-	-	-	-	-	-	-	-	-	-	-	-	-	-	-	-	-	-	-	-	-	-	-	-	-	-	-	-	-	-	-	-	-	-	-	-	-	-	-	-	-	-	-	-	-	-	-
GO:0061630	ubiquitin protein ligase activity	1	-	-	-	-	-	-	-	-	-	-	-	-	-	-	-	-	-	-	-	-	-	-	-	-	-	0.00665	-	-	-	-	-	-	-	-	-	-	-	-	-	-	-	-	-	-	-	-	-
GO:0030246	carbohydrate binding	53	-	5.5e-05	0.00088	-	3.8e-08	1.2e-05	-	-	1.4e-06	-	3.9e-14	1.8e-05	3.6e-12	-	-	1.1e-16	0.00087	0.00101	0.00084	9.8e-06	0.00949	1.5e-09	0.0031	2.7e-17	8.7e-30	9.2e-07	4.2e-05	-	-	7.3e-14	1.3e-26	0.00025	7.9e-08	0.00029	0.00105	2.2e-07	0.00014	1.1e-05	1.7e-05	4.7e-12	-	0.00292	-	4.8e-06	0.0013	-	-
GO:0004630	phospholipase D activity	57	1.6e-05	0.00086	0.0047	-	0.0009	1.1e-05	0.00021	0.00102	7.2e-06	-	-	0.00161	-	0.00937	2.6e-05	7.2e-06	0.00016	-	0.00385	-	1.7e-05	0.00037	2.2e-05	0.00101	-	6.4e-05	6.5e-05	0.00561	5.5e-08	0.00036	1.3e-06	0.00237	6.1e-05	1.4e-05	0.00186	0.00018	-	7.6e-08	0.00017	2.1e-06	-	7.6e-05	-	6.4e-06	1.9e-05	0.00859	-
GO:0045330	aspartyl esterase activity	35	-	0.00419	0.00043	-	0.00015	0.00425	-	-	0.0079	-	-	0.00049	-	0.00323	0.00203	-	-	0.00069	-	7.6e-05	-	0.00186	-	4.5e-07	-	-	-	-	3.2e-05	-	-	-	-	0.00046	1.1e-05	0.00077	-	8.3e-05	-	5.2e-05	0.0028	-	-	-	0.00081	0.00987	-
GO:0015662	ATPase activity, coupled to transmembran...	4	-	-	-	-	-	-	-	-	-	-	-	-	-	-	-	-	-	-	-	-	-	-	-	-	-	-	-	-	0.00379	-	-	-	-	-	-	0.00971	0.00116	-	-	-	-	-	-	-	-	-	-
GO:0022858	alanine transmembrane transporter activi...	1	-	-	-	-	-	-	-	-	-	-	-	-	-	-	-	-	-	-	-	-	-	-	-	-	-	-	-	-	-	-	-	-	-	-	-	-	-	-	-	-	-	-	-	-	-	-	-
GO:0042132	fructose 1,6-bisphosphate 1-phosphatase ...	5	-	-	-	-	-	-	0.00058	-	-	-	-	-	-	-	-	-	-	-	-	-	-	-	-	-	-	-	-	0.00064	-	-	-	-	-	-	-	-	-	-	-	-	-	-	-	-	-	-	-
GO:0052832	inositol monophosphate 3-phosphatase act...	1	-	-	-	-	-	-	-	-	6.4e-05	-	-	-	-	-	-	-	-	-	-	-	-	-	-	-	-	-	-	-	-	-	-	-	-	-	-	-	-	-	-	-	-	-	-	-	-	-	-
GO:0070567	cytidylyltransferase activity	1	-	-	-	-	-	-	-	-	-	-	-	-	-	-	-	-	-	-	-	-	-	-	-	-	-	-	-	-	-	-	0.00953	-	-	-	-	-	-	-	-	-	-	-	-	-	-	-	-
GO:0003975	UDP-N-acetylglucosamine-dolichyl-phospha...	3	-	-	-	-	-	-	-	-	-	-	-	-	-	-	-	-	-	-	-	-	-	-	-	-	-	-	-	-	-	-	-	-	-	-	-	-	-	-	-	-	-	-	-	-	0.00236	-	-
GO:0004556	alpha-amylase activity	11	0.00141	-	-	-	-	-	0.00199	-	-	-	-	-	-	-	-	-	0.0032	-	-	-	0.00298	-	-	-	-	-	-	0.0022	-	-	-	-	-	-	-	-	-	-	-	-	-	0.00024	-	-	-	-	-
GO:0035312	5'-3' exodeoxyribonuclease activity	2	-	-	-	-	-	-	-	7.7e-05	-	-	-	-	-	-	-	-	-	-	-	-	-	-	-	-	-	-	-	-	-	-	-	-	-	-	-	-	-	-	-	-	-	-	-	-	-	-	-
GO:0047750	cholestenol delta-isomerase activity	1	-	-	-	-	-	-	-	-	-	-	-	-	-	-	-	-	-	-	-	-	-	-	-	-	-	-	-	-	-	-	-	-	-	-	0.0001	-	-	-	-	-	-	-	-	-	-	-	-
GO:0051213	dioxygenase activity	1	-	-	-	-	-	-	-	-	-	-	-	-	-	-	-	-	-	-	-	-	-	-	-	-	-	-	-	-	-	-	-	-	-	-	-	-	-	-	-	-	-	-	-	-	-	-	-
GO:0004185	serine-type carboxypeptidase activity	45	-	0.00205	-	-	0.00062	5.6e-05	-	-	0.0002	-	-	1.2e-05	-	-	0.00192	5.9e-08	0.00041	0.00224	0.00147	-	0.00052	3e-07	-	-	-	0.00117	-	0.00069	0.00217	0.00115	0.0006	-	1.6e-06	0.0013	3e-08	1.4e-15	-	0.00021	1.1e-08	0.00121	-	0.00051	0.00079	8.3e-06	-	0.00054	-
GO:0050897	cobalt ion binding	1	-	-	-	-	-	-	-	-	-	-	-	-	-	-	-	-	-	-	-	-	-	-	-	-	-	-	-	-	-	-	-	-	-	-	-	0.00312	-	-	-	-	-	-	-	-	-	-	-
GO:0003677	DNA binding	1	-	-	-	-	-	-	-	-	-	0.0049	-	-	-	-	-	-	-	-	-	-	-	-	-	-	-	-	-	-	-	-	-	-	-	-	-	-	-	-	-	-	-	-	-	-	-	-	-
GO:0003774	motor activity	63	4e-05	9.5e-05	0.00826	0.00023	1.6e-06	7.1e-10	6.8e-05	0.00318	3.8e-09	-	-	1.8e-08	-	0.00124	2.2e-08	2.8e-06	0.00019	2.2e-05	0.0081	0.00315	0.00297	6.5e-06	8.7e-07	2.2e-09	-	5.2e-08	2.9e-09	1.5e-07	7.7e-06	4.6e-07	0.00319	6.9e-05	0.00024	0.00059	0.00013	3e-13	0.00049	2.9e-05	0.00033	0.00023	0.00018	0.00486	1.1e-07	8.5e-10	4e-05	0.00301	0.00012
GO:0035673	oligopeptide transmembrane transporter a...	7	-	-	-	-	-	-	-	-	-	-	-	-	-	-	-	-	-	-	-	-	-	-	-	-	-	0.00121	-	-	-	-	-	-	-	-	-	-	-	-	1.9e-05	-	-	0.00026	-	-	-	-	0.00801
GO:0004857	enzyme inhibitor activity	7	-	-	-	-	-	-	-	-	-	-	-	0.00209	-	-	-	-	-	-	-	-	-	-	-	-	-	-	-	-	-	-	0.00431	-	-	-	0.00889	0.00027	-	-	-	-	-	-	-	-	-	-	-
GO:0008242	omega peptidase activity	2	-	-	-	-	-	-	-	-	-	-	-	-	-	-	-	-	-	-	-	-	-	0.0025	-	-	-	-	-	-	-	-	-	-	-	-	0.00962	-	-	-	-	-	-	-	-	-	-	-	-
GO:0008897	holo-[acyl-carrier-protein] synthase act...	1	-	-	-	-	-	-	-	-	-	-	-	-	-	-	-	-	-	-	-	-	-	-	-	-	-	0.00294	-	-	-	-	-	-	-	-	-	-	-	-	-	-	-	-	-	-	-	-	-
GO:0033772	flavonoid 3',5'-hydroxylase activity	1	-	-	-	-	-	-	-	-	-	-	-	-	-	-	-	-	-	-	-	-	-	-	-	-	-	-	-	-	-	-	-	-	-	-	-	-	-	-	-	-	-	-	-	-	-	-	-
GO:0004794	L-threonine ammonia-lyase activity	1	-	-	-	-	-	-	-	-	-	-	-	-	-	-	-	-	-	-	-	-	-	-	-	-	-	-	-	-	-	-	-	-	-	-	-	-	-	-	-	-	-	-	-	-	-	-	-
GO:0022857	transmembrane transporter activity	68	5.1e-29	1.2e-17	4.3e-12	7.4e-08	9.3e-22	1e-30	1e-30	1e-30	1e-30	-	-	1.1e-14	-	7.1e-14	1.1e-22	1e-30	1e-30	5.1e-20	1e-30	3.9e-17	6.2e-27	1e-30	1e-30	3.2e-17	-	3.8e-15	3.6e-28	1e-30	7.6e-12	5.6e-22	1e-30	2e-16	8.2e-29	4.2e-27	2.6e-23	1e-30	9e-19	1e-25	1.7e-14	2.8e-27	4.3e-16	2.3e-21	2.6e-10	7.9e-23	1.3e-29	2.6e-28	1.2e-08
GO:0003843	1,3-beta-D-glucan synthase activity	66	1.7e-07	2.4e-06	2e-05	2e-09	-	6.3e-07	5.6e-14	9.7e-19	5.2e-13	-	-	5e-06	-	0.00102	7.2e-09	2.2e-07	4.7e-13	7.9e-07	1.5e-07	6.5e-05	3.9e-05	3.7e-09	3.3e-16	3e-09	-	5.1e-09	2.9e-10	5.9e-15	3.4e-09	1.2e-05	9.4e-08	0.00071	1.4e-05	1.4e-06	3.3e-08	8.7e-19	0.00048	2.2e-09	2.2e-06	2.4e-07	2.3e-06	8.8e-11	4.1e-05	2.1e-06	1.5e-07	1.2e-05	0.00096
GO:0008061	chitin binding	27	-	-	-	-	0.00016	0.0003	-	-	-	-	-	-	-	-	-	0.0096	0.00128	0.00039	-	-	-	0.00353	-	0.00011	-	-	-	-	-	0.00665	0.00016	-	0.00403	-	0.00022	0.0012	-	0.00087	8.8e-06	-	-	0.00013	-	0.00187	0.00159	0.00392	-
GO:0017025	TBP-class protein binding	1	-	-	-	-	-	-	-	-	-	-	-	-	-	-	-	-	-	-	-	-	-	-	-	-	-	-	-	-	-	-	-	-	-	-	-	-	-	-	-	-	-	-	-	-	-	-	-
GO:0042879	aldonate transmembrane transporter activ...	1	-	-	-	-	-	-	-	-	-	-	-	-	-	-	-	-	-	-	-	-	-	-	-	-	-	-	-	-	-	-	-	-	-	-	-	-	-	-	-	-	-	-	-	-	-	-	-
GO:0004652	polynucleotide adenylyltransferase activ...	5	-	-	-	-	-	-	-	-	-	-	-	-	-	-	-	-	-	-	-	-	-	2.7e-05	-	-	-	-	-	-	-	-	0.00059	-	-	-	0.00113	0.00084	-	-	-	-	-	-	-	-	5.6e-06	-	-
GO:0032947	protein complex scaffold	2	-	-	-	-	-	-	-	-	-	-	-	-	-	-	-	-	-	-	-	-	-	-	-	-	-	-	-	-	-	-	-	-	-	-	-	-	-	-	-	-	-	-	-	-	-	-	-
GO:0004014	adenosylmethionine decarboxylase activit...	1	-	-	-	-	-	-	-	-	-	-	-	-	-	-	-	-	-	-	-	-	-	-	-	-	-	-	-	-	-	-	-	-	-	-	-	-	-	-	-	-	-	-	-	-	-	-	-
GO:0008442	3-hydroxyisobutyrate dehydrogenase activ...	1	-	-	-	-	-	-	-	-	-	-	-	-	-	-	-	-	-	-	-	-	-	-	-	-	-	-	-	-	-	-	-	-	-	-	-	-	-	-	-	-	-	-	-	-	-	-	-
GO:0015079	potassium ion transmembrane transporter ...	69	2.2e-12	6.3e-09	8.1e-07	2.2e-08	7.4e-08	6.4e-10	9.8e-15	3.4e-25	1.2e-12	-	-	2.4e-11	-	2.5e-06	2.5e-07	1.6e-10	5.3e-19	9e-09	1.2e-15	1.2e-09	1.3e-14	1.1e-14	2e-21	2.1e-09	-	2.1e-12	2e-17	1.5e-15	2.1e-13	4.2e-10	2.1e-13	1.8e-05	4e-10	2.7e-11	3.1e-12	6.7e-24	8.1e-11	3.1e-11	1.9e-15	1.2e-11	0.00025	1.1e-17	3.7e-10	7.7e-12	1.1e-09	1.3e-09	0.0001
GO:0004559	alpha-mannosidase activity	10	-	-	-	-	-	-	-	-	-	-	-	-	-	-	-	-	-	-	-	-	-	-	-	-	-	-	-	-	2.8e-05	-	-	-	-	-	-	-	0.00514	-	-	0.00145	-	0.00349	0.00402	-	-	-	-
GO:0009678	hydrogen-translocating pyrophosphatase a...	41	-	0.00278	0.00166	-	-	0.0006	0.0062	2.5e-05	0.00032	-	-	-	-	-	8.5e-05	0.00025	7.2e-09	-	-	-	-	0.00034	0.00198	0.00013	-	0.00039	0.00011	0.00642	0.00095	-	-	-	-	-	0.00518	1.6e-11	-	-	1.1e-05	-	0.00273	0.00242	0.001	-	-	-	-
GO:0008131	primary amine oxidase activity	19	-	-	-	-	0.0046	-	-	-	-	-	-	-	-	-	-	-	-	0.00089	-	0.00157	-	0.00123	-	-	-	-	-	-	-	-	2.5e-05	0.00042	-	-	0.00628	2.9e-06	-	-	-	-	0.00203	-	-	0.00493	-	0.00112	-
GO:0043142	single-stranded DNA-dependent ATPase act...	2	-	-	-	-	-	-	-	0.0003	-	-	-	-	-	-	-	-	-	-	-	-	-	-	-	-	-	-	-	-	-	-	-	-	-	-	-	-	-	-	-	-	-	-	-	-	-	-	-
GO:0019901	protein kinase binding	1	-	-	-	0.00335	-	-	-	-	-	-	-	-	-	-	-	-	-	-	-	-	-	-	-	-	-	-	-	-	-	-	-	-	-	-	-	-	-	-	-	-	-	-	-	-	-	-	-
GO:0004649	poly(ADP-ribose) glycohydrolase activity	1	-	-	-	-	-	-	-	-	-	-	-	-	-	-	-	-	-	-	-	-	-	-	-	-	-	-	-	-	-	-	-	-	-	-	-	0.00063	-	-	-	-	-	-	-	-	-	-	-
GO:0050121	N-acylglucosamine 2-epimerase activity	1	-	-	-	-	-	-	-	-	0.00323	-	-	-	-	-	-	-	-	-	-	-	-	-	-	-	-	-	-	-	-	-	-	-	-	-	-	-	-	-	-	-	-	-	-	-	-	-	-
GO:0016712	oxidoreductase activity, acting on paire...	1	-	-	-	-	-	-	-	-	-	-	-	-	-	-	-	-	-	-	-	-	-	-	-	-	-	-	-	-	-	-	-	-	-	-	-	-	-	-	-	-	-	-	-	-	-	-	-
GO:0031418	L-ascorbic acid binding	1	-	-	-	-	-	-	-	-	-	-	-	-	-	-	-	-	-	-	-	-	-	-	-	0.00011	-	-	-	-	-	-	-	-	-	-	-	-	-	-	-	-	-	-	-	-	-	-	-
GO:0046527	glucosyltransferase activity	4	-	-	-	-	-	-	-	-	-	-	-	-	-	-	-	-	0.00695	-	-	-	-	-	0.00488	-	-	-	-	-	-	-	-	-	-	-	-	-	-	-	0.00187	-	-	-	-	-	-	-	-
GO:0050105	L-gulonolactone oxidase activity	1	-	-	-	-	-	-	-	-	0.00904	-	-	-	-	-	-	-	-	-	-	-	-	-	-	-	-	-	-	-	-	-	-	-	-	-	-	-	-	-	-	-	-	-	-	-	-	-	-
GO:0015250	water channel activity	11	-	-	-	-	-	0.00941	-	-	-	-	-	-	-	-	-	-	-	-	-	-	-	-	-	-	-	8.6e-06	-	-	-	-	-	-	-	-	-	-	-	-	7.8e-21	-	-	0.00012	-	-	-	-	0.00292
GO:0038199	ethylene receptor activity	12	-	-	-	-	-	-	-	-	4.7e-05	-	-	-	-	-	-	-	-	-	-	-	-	-	-	-	-	-	-	-	-	-	0.00553	-	-	-	-	0.00031	-	0.00287	-	-	-	-	-	0.00271	-	-	-
GO:0004030	aldehyde dehydrogenase [NAD(P)+] activit...	3	-	-	-	-	-	-	-	-	-	-	-	-	-	-	-	-	0.00349	-	-	-	-	-	-	-	-	-	-	-	-	0.00345	-	-	-	-	-	-	-	-	-	-	-	-	-	-	-	-	-
GO:0004075	biotin carboxylase activity	1	-	-	-	-	-	-	-	-	-	-	-	-	-	-	-	-	-	-	-	-	-	-	-	-	-	-	-	-	-	-	-	-	-	-	-	-	-	-	-	-	-	-	-	-	-	-	-
GO:1990259	histone-glutamine methyltransferase acti...	1	-	-	-	-	-	-	-	-	-	-	-	-	-	-	-	-	-	-	-	-	-	-	-	-	-	-	-	-	-	-	-	-	-	-	-	-	-	-	-	-	-	-	-	-	-	-	-
GO:0015377	cation:chloride symporter activity	2	-	-	-	-	-	-	-	-	-	-	-	-	-	-	-	-	-	-	-	-	-	-	-	8e-05	-	-	-	-	-	-	-	-	-	-	-	-	-	-	-	-	-	-	-	-	-	-	-
GO:0004144	diacylglycerol O-acyltransferase activit...	21	-	-	-	-	0.00093	0.00035	0.00058	-	-	-	-	-	-	-	-	0.00078	-	-	0.00341	-	-	-	0.00198	-	-	-	0.00042	0.00667	5.9e-05	-	0.00025	-	-	-	-	7.5e-06	-	-	-	0.00198	-	-	0.00366	-	0.00023	-	-
GO:0016301	kinase activity	6	-	0.00693	-	-	-	-	-	-	-	-	1.5e-15	-	1.8e-17	-	-	-	-	-	-	-	-	-	-	-	1e-30	-	-	-	-	-	-	-	-	0.00461	-	-	-	-	-	-	-	-	-	-	-	-	-
GO:0102483	scopolin beta-glucosidase activity	4	-	-	-	-	-	-	-	-	2e-06	-	-	-	-	-	-	-	-	-	-	-	-	-	-	-	-	-	-	-	-	-	-	-	-	-	-	-	-	-	-	-	-	8.4e-09	-	-	-	-	-
GO:0050508	glucuronosyl-N-acetylglucosaminyl-proteo...	1	-	-	-	-	-	-	-	-	0.00081	-	-	-	-	-	-	-	-	-	-	-	-	-	-	-	-	-	-	-	-	-	-	-	-	-	-	-	-	-	-	-	-	-	-	-	-	-	-
GO:0016639	oxidoreductase activity, acting on the C...	1	-	-	-	-	-	-	-	-	-	-	-	-	-	-	-	0.0047	-	-	-	-	-	-	-	-	-	-	-	-	-	-	-	-	-	-	-	-	-	-	-	-	-	-	-	-	-	-	-
GO:0005245	voltage-gated calcium channel activity	7	-	0.00278	-	-	-	-	-	-	-	-	-	-	-	-	-	-	-	-	-	-	-	-	-	0.00708	-	-	-	-	-	-	-	-	-	-	-	0.00312	-	-	-	-	-	-	-	-	-	-	-
GO:0016747	transferase activity, transferring acyl ...	2	-	-	-	-	-	-	-	-	-	-	-	0.00758	-	-	-	-	-	-	-	-	-	-	-	-	0.00143	-	-	-	-	-	-	-	-	-	-	-	-	-	-	-	-	-	-	-	-	-	-
GO:0052886	9,9'-dicis-carotene:quinone oxidoreducta...	1	-	-	-	-	-	-	-	-	1.5e-09	-	-	-	-	-	-	-	-	-	-	-	-	-	-	-	-	-	-	-	-	-	-	-	-	-	-	-	-	-	-	-	-	-	-	-	-	-	-
GO:0016705	oxidoreductase activity, acting on paire...	49	-	8.2e-06	0.00012	0.00953	3.6e-20	7.9e-28	0.00011	-	0.00059	-	-	6e-14	-	3.3e-08	2e-08	1.7e-15	2.3e-11	1.2e-12	-	2.2e-06	0.00204	3.9e-13	-	5.1e-24	-	0.00808	-	-	0.00013	3.2e-16	5.9e-27	1.3e-14	4.3e-14	4.7e-07	3e-11	6.9e-27	-	3.8e-12	6.4e-07	2.8e-15	8.7e-09	-	-	2.4e-06	2.3e-23	8.4e-10	-
GO:0016887	ATPase activity	61	3.1e-12	2.6e-11	2.4e-12	3.5e-07	2.1e-12	1e-21	7.7e-22	1e-30	2.3e-29	-	-	1.4e-15	-	1.8e-10	4.9e-21	4.1e-17	6.3e-30	3e-18	2.7e-14	4.5e-08	1.1e-09	4.5e-23	3.7e-23	5.1e-15	-	-	8.1e-18	3.3e-19	1e-30	3.5e-14	3.3e-17	1.4e-10	6.7e-15	4.3e-10	7.3e-16	1e-30	1.6e-06	7e-18	-	1.1e-12	1.2e-10	-	3.7e-12	9.6e-18	3.3e-16	5.9e-11	0.00056
GO:0015171	amino acid transmembrane transporter act...	69	1.2e-08	1.1e-06	0.00011	8.6e-12	2e-07	1.4e-11	3.8e-10	1.3e-26	9.8e-11	-	-	6.8e-08	-	1e-05	9.8e-10	1.2e-09	4.2e-18	1.1e-12	1.2e-10	7.5e-09	2.6e-10	2.6e-06	5.2e-09	4.2e-07	-	8.2e-23	2.3e-15	6.2e-14	3.6e-18	5.4e-09	6e-15	4.8e-07	3.4e-09	1.2e-13	2.3e-06	1.2e-19	6.2e-09	1.8e-07	2.3e-23	2.9e-11	2.5e-05	1e-30	0.00032	1.9e-08	1.9e-06	0.00015	2.3e-11
GO:0051980	iron-nicotianamine transmembrane transpo...	2	-	-	-	-	-	-	-	-	-	-	-	-	-	-	-	-	-	-	-	-	-	-	-	-	-	0.00299	-	-	-	-	-	-	-	-	-	-	-	-	-	-	-	-	-	-	-	-	-
GO:0003964	RNA-directed DNA polymerase activity	2	-	-	-	-	-	-	-	-	-	-	0.00356	-	-	-	-	-	-	-	-	-	-	-	-	-	-	-	-	-	-	-	-	-	-	-	-	-	-	-	-	-	6e-20	-	-	-	-	-	-
GO:0008934	inositol monophosphate 1-phosphatase act...	1	-	-	-	-	-	-	-	-	6.4e-05	-	-	-	-	-	-	-	-	-	-	-	-	-	-	-	-	-	-	-	-	-	-	-	-	-	-	-	-	-	-	-	-	-	-	-	-	-	-
GO:0004869	cysteine-type endopeptidase inhibitor ac...	1	-	-	-	-	-	-	-	-	-	-	-	-	-	-	-	-	-	-	-	-	-	-	-	-	-	-	-	-	-	-	6.8e-05	-	-	-	-	-	-	-	-	-	-	-	-	-	-	-	-
GO:0004181	metallocarboxypeptidase activity	1	-	-	-	-	-	-	-	-	-	-	-	-	-	-	-	-	-	-	-	-	-	-	-	-	-	-	-	-	-	-	0.00195	-	-	-	-	-	-	-	-	-	-	-	-	-	-	-	-
GO:0015140	malate transmembrane transporter activit...	2	-	-	-	-	-	-	-	-	-	-	-	-	-	-	-	-	-	-	-	-	-	-	-	-	-	-	-	-	-	-	-	-	-	-	-	-	-	-	-	-	-	0.00184	-	-	-	-	-
GO:0005319	lipid transporter activity	14	-	-	-	-	-	0.00941	-	0.001	0.00894	-	-	-	-	-	-	0.00871	4.3e-06	-	-	-	-	1.7e-09	-	-	-	0.00042	-	-	-	0.00035	-	-	-	-	0.00319	9.5e-06	-	-	2.2e-06	-	-	-	-	-	-	-	-
GO:0030976	thiamine pyrophosphate binding	1	-	-	-	-	-	-	-	0.00041	-	-	-	-	-	-	-	-	-	-	-	-	-	-	-	-	-	-	-	-	-	-	-	-	-	-	-	-	-	-	-	-	-	-	-	-	-	-	-
GO:0005315	inorganic phosphate transmembrane transp...	30	-	0.00053	0.00029	0.00801	2.2e-05	3.6e-08	-	-	0.00041	-	-	-	-	-	-	-	0.00019	0.00076	-	0.00066	-	-	-	-	-	-	-	-	1.4e-09	0.00563	-	-	-	0.00403	0.00607	-	-	-	1.1e-08	0.00945	0.00189	0.00096	-	-	-	-	0.00032
GO:0004222	metalloendopeptidase activity	11	-	-	-	-	-	0.0021	-	-	-	-	-	9.4e-06	-	-	-	0.00851	0.00118	-	-	-	-	-	-	-	-	-	-	-	0.00878	-	-	0.00078	-	-	-	9.5e-08	-	-	-	-	-	-	-	-	-	-	-
GO:0015197	peptide transporter activity	1	-	-	-	-	-	-	-	-	-	-	-	-	-	-	-	-	-	-	-	-	-	-	-	-	-	-	-	-	-	-	-	-	-	-	-	-	-	-	-	-	-	-	-	-	-	-	-
GO:0016740	transferase activity	10	-	-	9.3e-05	-	-	-	-	-	0.00023	-	1.2e-07	-	2.2e-06	-	-	6.3e-08	-	-	-	-	-	-	-	0.00118	3.9e-14	-	-	-	-	1.5e-05	-	-	-	-	-	-	-	-	-	-	-	-	-	-	-	-	-
GO:0003993	acid phosphatase activity	12	-	-	-	-	-	-	-	-	-	-	-	-	-	-	-	-	-	-	-	0.00044	-	-	-	-	-	-	-	0.00504	-	2.3e-05	-	-	-	-	-	7.3e-10	-	-	0.00731	-	-	-	-	-	-	-	-
GO:0032051	clathrin light chain binding	5	-	-	-	-	-	0.00207	-	0.00079	-	-	-	-	-	-	-	-	-	-	-	-	-	-	-	-	-	0.00117	-	-	-	-	-	-	-	-	-	-	-	-	-	-	-	-	0.0048	-	-	-	-
GO:0004372	glycine hydroxymethyltransferase activit...	1	-	-	-	-	-	-	-	-	-	-	-	-	-	-	-	-	-	-	-	-	-	-	-	-	-	-	-	-	-	-	-	-	-	-	-	-	-	-	-	-	-	-	-	-	-	-	-
GO:0001164	RNA polymerase I CORE element sequence-s...	1	-	-	-	-	-	-	-	-	-	-	-	-	-	-	-	-	-	-	-	-	-	-	-	-	-	-	-	-	-	-	-	-	-	-	-	-	-	-	-	-	-	-	-	-	-	-	-
GO:0015095	magnesium ion transmembrane transporter ...	58	-	0.00154	8.9e-05	8.8e-05	0.00532	0.00104	2e-06	4.4e-09	1e-08	-	-	5e-05	-	0.00336	0.00028	5.7e-06	9.9e-07	0.00203	-	8.5e-06	4.3e-06	1.4e-07	3.4e-07	-	-	2.3e-05	9.5e-09	0.00025	5.9e-05	1.4e-10	1e-05	0.00125	1.6e-06	1.4e-07	-	1.1e-17	0.00153	7.6e-08	9.4e-06	2.1e-06	-	0.00027	4e-07	7.3e-08	-	0.00861	0.00639
GO:0005375	copper ion transmembrane transporter act...	10	-	-	-	-	0.00289	0.00343	-	-	-	-	-	0.00345	-	-	-	-	-	-	-	-	-	-	-	-	-	-	-	-	-	-	-	-	-	-	-	-	-	-	-	0.00726	-	-	-	-	-	-	-
GO:0004643	phosphoribosylaminoimidazolecarboxamide ...	1	-	-	-	-	-	-	-	-	-	-	-	-	-	-	-	-	-	-	-	-	-	-	-	-	-	-	-	-	-	-	-	-	-	-	-	-	-	-	-	-	-	-	-	-	-	-	-
GO:0016157	sucrose synthase activity	62	1e-06	0.00053	3.8e-05	0.00335	2.7e-05	0.00049	1.6e-10	8.8e-22	5.2e-07	-	-	0.00052	-	-	2.4e-07	2.2e-06	1.5e-06	0.00019	4.6e-05	-	2.1e-06	1.2e-12	1.1e-07	-	-	7.5e-05	3.6e-09	5.3e-10	-	0.00563	0.00676	0.00071	1.8e-05	0.00061	1e-05	2.9e-15	0.00117	6.5e-05	5.9e-09	1.9e-05	2.4e-05	1.2e-07	6.5e-08	3.2e-05	5.6e-06	4.3e-05	-
GO:0003987	acetate-CoA ligase activity	3	-	-	-	-	-	-	-	-	0.00301	-	-	-	-	-	-	-	-	-	-	-	-	-	-	-	-	-	-	-	-	-	-	-	-	-	-	-	-	-	-	-	-	-	0.00101	-	-	-	-
GO:0004715	non-membrane spanning protein tyrosine k...	1	-	-	-	-	-	-	-	-	-	-	-	-	-	-	-	-	-	-	-	-	-	-	-	-	-	-	-	-	-	-	-	-	-	-	-	-	-	-	-	-	-	-	-	-	-	-	-
GO:0004970	ionotropic glutamate receptor activity	65	5.5e-14	2.5e-08	2.8e-05	-	6.8e-11	1.4e-10	3e-12	3.4e-14	3.3e-20	-	-	2.2e-08	-	3.5e-07	1.1e-13	1.6e-11	1e-30	1.2e-20	3.7e-07	1.2e-09	8.2e-11	3.9e-19	3.5e-12	1.8e-08	-	3.6e-07	1.5e-12	9.4e-14	-	5.7e-16	1e-08	1.5e-07	3.2e-10	4.1e-11	8.3e-14	1.7e-12	1.8e-12	9.3e-09	5.1e-30	1e-09	7.4e-06	3.7e-11	1.3e-05	6.5e-08	4.7e-07	2.1e-09	6.1e-09
GO:0050660	flavin adenine dinucleotide binding	9	0.00544	-	-	-	-	-	-	-	2.1e-05	-	-	-	-	-	-	-	-	0.00198	-	-	-	-	-	-	-	-	-	-	-	-	0.00163	-	0.00392	5.8e-05	-	-	-	-	-	0.00101	-	-	-	-	-	-	-
GO:0008515	sucrose transmembrane transporter activi...	30	-	-	0.00294	-	0.0009	1e-07	-	-	-	-	-	-	-	-	-	0.00025	-	-	-	0.00022	-	1.1e-06	0.00639	-	-	-	0.00042	-	1.5e-05	0.00011	0.00069	-	-	0.0002	-	9.7e-06	-	0.00161	-	0.00146	-	0.00349	-	7.3e-06	6.3e-05	-	0.00058
GO:0015020	glucuronosyltransferase activity	13	-	-	-	-	-	0.00034	-	-	0.00909	-	-	-	-	-	-	-	0.0021	-	-	-	-	0.00195	-	-	-	-	-	-	-	-	0.00552	-	-	-	-	0.00098	-	-	-	-	-	-	-	-	0.0007	0.00861	-
GO:0004106	chorismate mutase activity	3	-	-	-	-	-	-	-	-	0.00014	-	-	-	-	-	-	-	-	-	-	-	-	-	-	-	-	-	-	-	-	-	-	-	-	0.00231	-	-	-	-	-	-	-	-	-	-	-	-	-
GO:0098599	palmitoyl hydrolase activity	3	-	-	-	-	-	-	-	0.00029	-	-	-	-	-	-	-	-	-	-	-	-	-	-	-	-	-	-	-	-	-	-	-	-	-	-	-	0.00105	-	-	-	-	-	-	-	-	-	-	-
GO:1901681	sulfur compound binding	1	-	-	-	-	-	-	-	-	-	-	-	-	-	-	-	-	-	-	-	-	-	-	-	-	-	-	-	-	-	-	-	-	-	-	-	-	-	-	-	-	-	-	-	-	-	-	-
GO:0015179	L-amino acid transmembrane transporter a...	7	-	-	-	-	-	-	-	-	-	-	-	-	-	-	-	-	-	-	-	-	-	-	-	-	-	-	-	-	-	-	-	-	-	-	-	-	-	-	1.6e-05	-	-	2.2e-05	-	-	-	-	-
GO:0032549	ribonucleoside binding	5	-	-	-	-	-	0.00369	-	-	-	-	-	-	-	-	-	-	-	-	-	-	0.00313	-	-	-	-	-	8e-10	-	-	-	-	-	-	-	-	-	-	-	-	-	-	-	-	-	-	-	-
GO:0000254	C-4 methylsterol oxidase activity	1	-	-	-	-	-	-	-	-	-	-	-	-	-	-	-	-	-	-	-	-	-	-	-	-	-	-	-	-	-	-	-	-	-	-	-	-	-	-	-	-	-	-	-	-	-	-	-
GO:0016630	protochlorophyllide reductase activity	1	-	-	-	-	-	-	-	-	-	-	-	-	-	-	-	-	-	-	-	-	-	-	-	-	-	-	-	-	-	-	-	-	-	-	-	-	-	-	-	-	-	-	-	-	-	-	-
GO:0004579	dolichyl-diphosphooligosaccharide-protei...	14	-	-	-	-	-	0.00941	-	-	0.00301	-	-	-	-	-	-	-	0.0032	-	-	-	-	-	-	-	-	0.00224	-	-	-	-	-	-	-	-	-	1e-06	-	-	0.00492	-	-	-	-	-	-	-	-
GO:0004620	phospholipase activity	2	-	-	-	-	-	-	-	-	-	-	-	-	-	-	-	-	-	-	-	-	-	-	-	-	-	-	-	-	-	-	-	-	-	-	-	-	-	-	-	-	-	-	-	-	-	0.00091	-
GO:0015416	ATPase-coupled organic phosphonate trans...	1	-	-	-	-	-	-	-	-	-	-	-	-	-	-	-	-	-	-	-	-	-	-	-	-	-	-	-	-	-	-	-	-	-	-	-	-	-	-	-	-	-	-	-	-	-	-	-
GO:0004407	histone deacetylase activity	1	-	-	-	-	-	-	-	-	-	-	-	-	-	-	-	-	-	-	-	-	-	0.00034	-	-	-	-	-	-	-	-	-	-	-	-	-	-	-	-	-	-	-	-	-	-	-	-	-
GO:0022838	substrate-specific channel activity	1	-	-	-	-	-	-	-	-	-	-	-	-	-	-	-	-	-	-	-	-	-	-	-	-	-	-	-	-	-	-	-	-	-	-	-	-	-	-	-	-	-	-	-	-	-	-	-
GO:0005509	calcium ion binding	8	-	-	-	-	-	-	0.00269	-	-	-	-	-	-	-	-	-	-	-	-	-	-	-	0.00163	-	-	-	0.00584	0.00041	-	-	-	-	-	-	-	-	-	-	-	-	-	-	-	-	-	-	-
GO:0016851	magnesium chelatase activity	1	-	-	-	-	-	-	-	-	-	-	-	-	-	-	-	-	-	-	-	-	-	-	-	-	-	-	-	-	-	-	-	-	-	-	-	-	-	-	-	-	-	-	-	-	-	-	-
GO:0008296	3'-5'-exodeoxyribonuclease activity	1	-	-	-	-	-	-	-	-	-	-	-	-	-	-	-	-	-	-	-	-	-	-	-	-	-	-	-	-	-	-	-	-	-	-	-	-	-	-	-	-	-	-	-	-	-	-	-
GO:0005338	nucleotide-sugar transmembrane transport...	6	-	-	-	-	-	0.00206	-	2e-05	-	-	-	-	-	-	-	-	-	-	-	-	-	-	-	-	-	-	-	-	-	-	-	-	-	-	-	-	0.0055	-	-	-	-	-	-	-	-	-	-
GO:0004825	methionine-tRNA ligase activity	1	-	-	-	-	-	-	-	0.00379	-	-	-	-	-	-	-	-	-	-	-	-	-	-	-	-	-	-	-	-	-	-	-	-	-	-	-	-	-	-	-	-	-	-	-	-	-	-	-
GO:1901505	carbohydrate derivative transporter acti...	16	-	-	-	-	-	0.00204	-	-	-	-	-	0.00345	-	0.00203	-	0.00025	-	-	-	-	-	-	-	0.00618	-	-	-	-	-	-	0.00551	-	-	0.00777	-	0.00983	-	0.00286	0.00267	0.00431	-	-	-	-	-	-	-
GO:0015385	sodium:proton antiporter activity	50	-	-	-	-	0.0009	0.00017	0.00133	2.5e-05	4.7e-05	-	-	2e-05	-	-	0.00028	0.00082	0.00128	0.00089	-	-	-	0.00034	-	-	-	0.0072	0.00011	0.0022	9e-07	-	0.00069	-	0.00231	-	0.00032	2.9e-12	0.00117	8.6e-05	7.7e-05	-	0.00084	9.4e-06	3.1e-05	0.00083	6.3e-05	0.00054	-
GO:0019829	cation-transporting ATPase activity	29	-	-	0.00028	-	-	-	-	0.00438	-	-	-	0.00013	-	0.00833	-	-	-	-	-	-	-	0.00036	0.00518	0.0001	-	-	0.00669	-	0.00209	-	0.00323	-	-	-	0.00022	5.1e-06	5.2e-05	0.00506	0.0019	-	-	0.00291	0.00768	0.00489	-	-	0.00177
GO:0051920	peroxiredoxin activity	1	-	-	-	-	-	-	-	-	-	-	-	-	-	-	-	-	-	-	-	-	-	-	-	-	-	-	-	-	-	-	-	-	-	-	-	-	-	-	-	-	-	-	-	-	-	-	-
GO:0051537	2 iron, 2 sulfur cluster binding	2	-	-	-	-	-	-	-	-	-	-	-	-	-	-	-	-	-	-	-	-	-	-	-	-	-	-	0.00311	-	-	-	-	-	-	-	-	-	-	-	-	-	-	-	-	-	-	-	-
GO:0033925	mannosyl-glycoprotein endo-beta-N-acetyl...	1	-	-	-	-	-	-	-	-	-	-	-	-	-	-	-	-	-	-	-	-	-	-	-	-	-	-	-	-	-	-	-	-	-	-	-	-	-	-	-	-	-	-	-	-	-	-	-
GO:0005388	calcium-transporting ATPase activity	66	1e-06	2.5e-05	-	0.00019	8.3e-06	7.4e-10	7.4e-05	0.00049	3.7e-15	-	-	2e-05	-	3.5e-07	6.9e-10	6.8e-07	1.6e-18	2.3e-09	1.5e-07	5.2e-07	2.1e-05	1.3e-08	1.7e-08	0.00053	-	0.0002	0.0002	9.5e-06	5.5e-08	1.2e-06	1.8e-09	6.3e-05	1.2e-08	4.5e-08	2.8e-07	8.6e-21	-	2.4e-07	6.5e-15	6.3e-06	0.00273	2.9e-10	1e-06	1.9e-05	1.5e-07	1e-06	8e-06
GO:0004134	4-alpha-glucanotransferase activity	3	-	-	-	-	-	-	-	-	3.1e-06	-	-	-	-	-	-	-	-	-	-	-	-	-	-	-	-	-	-	-	0.00095	-	-	-	-	-	-	-	-	-	-	-	-	-	-	-	-	-	-
GO:0004605	phosphatidate cytidylyltransferase activ...	8	-	-	-	-	0.00289	-	-	-	-	-	-	-	-	-	-	-	-	-	-	-	-	-	0.00137	-	-	-	-	-	-	-	-	-	-	-	-	9.7e-06	-	-	-	-	-	-	-	-	-	-	-
GO:0003954	NADH dehydrogenase activity	1	-	-	-	-	-	-	-	-	0.00728	-	-	-	-	-	-	-	-	-	-	-	-	-	-	-	-	-	-	-	-	-	-	-	-	-	-	-	-	-	-	-	-	-	-	-	-	-	-
GO:0015120	phosphoglycerate transmembrane transport...	1	-	-	-	-	-	-	-	-	-	-	-	-	-	-	-	-	-	-	-	-	-	-	-	-	-	-	-	-	-	-	-	-	-	-	-	-	-	-	-	-	-	-	-	-	-	-	-
GO:0005506	iron ion binding	58	-	7.4e-07	5.2e-08	6.2e-05	3.3e-20	1e-30	8.9e-07	-	4.7e-05	-	-	1.3e-13	-	2.7e-08	1.1e-08	7.5e-17	1.3e-12	2.2e-13	-	1e-06	1.6e-06	4.2e-14	5e-05	3.7e-28	-	9.2e-05	0.00414	-	7.4e-05	1.2e-19	1.1e-26	6.6e-14	3.6e-16	7e-08	6.2e-12	1e-30	-	6.3e-12	8.7e-17	1.7e-14	7.3e-11	0.00046	-	1.6e-08	1.9e-25	4.6e-11	-
GO:0016168	chlorophyll binding	19	0.00101	-	-	-	-	-	-	2.1e-05	-	-	3.9e-05	-	-	-	-	-	-	-	-	-	0.00263	-	-	-	-	-	0.00343	-	-	-	-	0.00068	-	-	-	-	0.00043	-	-	-	-	0.00207	-	-	-	-	0.00028
GO:0004594	pantothenate kinase activity	1	-	-	-	-	-	-	-	-	-	-	-	-	-	-	-	-	-	-	-	-	-	-	-	-	-	-	-	-	-	-	-	-	-	-	-	-	-	-	-	-	-	-	-	-	-	-	-
GO:0005247	voltage-gated chloride channel activity	45	0.00141	-	-	-	0.0046	3.5e-05	0.00021	3.9e-12	3.2e-05	-	-	-	-	0.00102	0.00056	7.7e-05	0.00564	-	0.00107	0.00157	6.5e-05	-	7.9e-05	-	-	-	0.00081	2.4e-05	0.00996	-	3.3e-05	0.00369	0.00358	0.0002	-	2.2e-13	-	0.00203	-	5.2e-05	-	-	0.00013	0.00429	0.00041	0.00861	-
GO:0046873	metal ion transmembrane transporter acti...	51	0.0006	3e-05	1.4e-06	0.00267	0.00501	0.00057	0.00051	-	9.8e-05	-	-	-	-	1.6e-06	-	-	0.00022	2.1e-06	-	2.6e-07	5.2e-05	1.6e-05	7.4e-09	0.0001	-	-	2.9e-05	7.5e-05	0.00028	0.0005	-	0.00346	0.00698	0.00022	-	1.2e-08	-	0.00956	0.00021	0.00084	0.00175	-	0.00968	2.8e-05	0.00055	0.00722	-
GO:0016757	transferase activity, transferring glyco...	45	-	-	1.7e-13	-	0.00779	0.00065	-	0.00318	0.0003	-	8.5e-05	-	0.0048	5.3e-05	7.3e-06	3.8e-05	-	0.00062	-	2.4e-05	-	7e-09	4.2e-05	4.8e-05	4.4e-05	0.00335	3.3e-05	1.3e-05	-	2.1e-06	-	-	-	0.00349	-	0.00019	-	-	0.00015	0.00228	0.00077	5.5e-06	0.00177	3.4e-05	0.0007	0.00023	-
GO:0008963	phospho-N-acetylmuramoyl-pentapeptide-tr...	8	-	-	-	-	-	-	-	1.5e-07	-	-	-	-	-	-	-	-	-	-	-	0.00072	-	-	-	-	-	-	-	-	0.00452	-	-	-	-	-	-	0.0018	-	-	-	-	-	-	-	-	0.0007	-	-
GO:0004560	alpha-L-fucosidase activity	1	-	-	-	-	-	-	-	-	-	-	-	-	-	-	-	-	-	-	-	-	-	-	-	-	-	-	-	-	4.4e-06	-	-	-	-	-	-	-	-	-	-	-	-	-	-	-	-	-	-
GO:0022853	active ion transmembrane transporter act...	2	-	-	-	-	-	-	-	-	-	-	-	-	-	-	-	-	-	-	-	-	-	-	-	-	-	-	-	-	-	-	-	-	-	-	-	-	-	-	0.00857	-	-	-	-	-	-	-	-
GO:0004338	glucan exo-1,3-beta-glucosidase activity	1	-	-	-	-	-	-	-	-	0.00429	-	-	-	-	-	-	-	-	-	-	-	-	-	-	-	-	-	-	-	-	-	-	-	-	-	-	-	-	-	-	-	-	-	-	-	-	-	-
GO:0004826	phenylalanine-tRNA ligase activity	2	-	-	-	-	-	-	-	-	0.00908	-	-	-	-	-	-	-	-	-	-	-	-	-	0.00611	-	-	-	-	-	-	-	-	-	-	-	-	-	-	-	-	-	-	-	-	-	-	-	-
GO:0003989	acetyl-CoA carboxylase activity	2	-	-	-	-	-	-	-	-	-	-	-	-	-	-	-	-	-	-	-	-	-	-	-	-	-	-	-	0.00208	-	-	-	-	-	-	-	-	-	-	-	-	-	-	-	-	-	-	-
GO:0046923	ER retention sequence binding	32	-	-	0.00294	-	0.00162	0.00656	-	-	0.00041	-	-	0.00047	-	0.00859	0.00076	-	5.2e-05	-	-	0.00424	-	1.1e-05	-	1.2e-05	-	0.00751	-	-	-	0.00665	0.00024	-	-	-	0.00013	0.00076	-	0.00458	0.00486	0.00049	-	-	-	0.00499	-	-	-
GO:0005086	ARF guanyl-nucleotide exchange factor ac...	15	0.0004	-	0.00209	0.00029	-	-	-	6.9e-07	-	-	-	0.00539	-	0.00311	-	-	-	0.00089	-	-	-	-	-	0.00094	-	-	-	-	-	0.00205	-	-	-	-	-	0.0004	-	-	-	-	-	-	-	-	-	-	-
GO:0048529	magnesium-protoporphyrin IX monomethyl e...	1	-	-	-	-	-	-	-	-	-	-	-	-	-	-	-	-	-	-	-	-	-	-	-	-	-	-	-	-	-	-	-	-	-	-	-	-	-	-	-	-	-	-	-	-	-	-	-
GO:0004813	alanine-tRNA ligase activity	1	-	-	-	-	-	-	-	-	-	-	-	-	-	-	-	-	-	-	-	-	-	-	-	-	-	-	-	-	-	-	-	-	-	-	-	-	-	-	-	-	-	-	-	-	-	-	-
GO:0016491	oxidoreductase activity	1	-	-	-	-	-	-	-	-	-	-	-	-	-	-	-	-	-	-	-	-	-	-	-	-	-	-	-	-	-	-	-	-	-	-	-	-	-	-	-	-	-	-	-	-	-	-	-
GO:0016818	hydrolase activity, acting on acid anhyd...	3	-	-	-	-	-	-	-	5.7e-05	-	-	-	-	-	-	-	-	-	-	-	-	-	-	-	-	-	-	-	0.00618	-	-	-	-	-	-	-	-	-	-	-	-	-	-	-	-	-	-	-
GO:0050307	sucrose-phosphate phosphatase activity	2	-	-	-	-	-	-	-	0.00269	-	-	-	-	-	-	-	-	-	-	-	-	-	-	-	-	-	-	-	-	-	-	-	-	-	-	-	-	-	-	-	-	-	-	-	-	-	-	-
GO:0050567	glutaminyl-tRNA synthase (glutamine-hydr...	1	-	-	-	-	-	-	-	-	-	-	-	-	-	-	-	-	-	-	-	-	-	-	-	-	-	-	-	-	-	-	-	-	-	-	-	-	-	-	-	-	-	-	-	-	-	-	-
GO:0008026	ATP-dependent helicase activity	1	-	-	-	-	-	-	-	-	-	-	-	-	-	-	-	0.00962	-	-	-	-	-	-	-	-	-	-	-	-	-	-	-	-	-	-	-	-	-	-	-	-	-	-	-	-	-	-	-
GO:0015370	solute:sodium symporter activity	1	-	-	-	-	-	-	-	-	-	-	-	-	-	-	-	-	-	-	-	-	-	-	-	-	-	-	-	-	-	-	-	-	-	-	-	-	-	-	-	-	-	-	-	-	-	-	-
GO:0008195	phosphatidate phosphatase activity	1	-	-	-	-	-	-	-	-	1.4e-05	-	-	-	-	-	-	-	-	-	-	-	-	-	-	-	-	-	-	-	-	-	-	-	-	-	-	-	-	-	-	-	-	-	-	-	-	-	-
GO:0008972	phosphomethylpyrimidine kinase activity	1	-	-	-	-	-	-	-	-	-	-	-	-	-	-	-	-	-	-	-	-	-	-	-	-	-	-	-	-	-	-	-	-	-	-	-	0.00312	-	-	-	-	-	-	-	-	-	-	-
GO:0003937	IMP cyclohydrolase activity	1	-	-	-	-	-	-	-	-	-	-	-	-	-	-	-	-	-	-	-	-	-	-	-	-	-	-	-	-	-	-	-	-	-	-	-	-	-	-	-	-	-	-	-	-	-	-	-
GO:0016760	cellulose synthase (UDP-forming) activit...	69	2.7e-11	2.9e-13	2.6e-09	2.3e-06	6e-14	2e-11	1.2e-12	3.3e-18	2e-18	-	-	1e-13	-	8.4e-10	6.1e-10	6.1e-12	7.4e-13	7.4e-11	1.5e-09	1.5e-11	9.5e-10	4e-18	3.9e-17	3e-07	-	3.4e-07	3e-13	1.1e-13	8.6e-07	6.5e-17	7.8e-20	5.1e-06	3e-14	6.9e-08	9.1e-15	1.5e-27	2.1e-12	4.8e-19	4.2e-17	2.9e-11	2.7e-08	4e-24	0.00103	6e-14	1.2e-09	2.9e-13	5e-07
GO:0008519	ammonium transmembrane transporter activ...	59	0.0048	2.5e-05	0.00011	-	0.0009	0.00011	7.3e-05	0.0003	0.00045	-	-	-	-	0.00311	2.5e-06	2.2e-06	1.1e-07	1.9e-05	7.9e-05	0.00022	2.1e-05	0.00037	7.1e-05	0.00033	-	2.5e-05	1.1e-05	0.00059	-	0.00036	1.1e-05	0.00071	0.00148	0.00013	3.2e-06	3e-09	-	2.5e-06	4.7e-08	5.6e-05	2.4e-05	1.8e-06	-	-	0.00236	0.00109	1.4e-05
GO:0004129	cytochrome-c oxidase activity	2	8.8e-07	-	-	0.00084	-	-	-	-	-	-	-	-	-	-	-	-	-	-	-	-	-	-	-	-	-	-	-	-	-	-	-	-	-	-	-	-	-	-	-	-	-	-	-	-	-	-	-
GO:0008028	monocarboxylic acid transmembrane transp...	2	-	-	-	-	-	-	-	-	-	-	-	-	-	-	-	-	-	-	-	-	-	-	-	-	-	-	-	0.00143	-	-	-	-	-	-	-	-	-	-	-	-	-	-	-	-	-	-	-
GO:0004412	homoserine dehydrogenase activity	1	-	-	-	-	-	-	-	-	-	-	-	-	-	-	-	-	-	-	-	-	-	-	-	-	-	-	-	-	-	-	-	-	-	-	-	-	-	-	-	-	-	-	-	-	-	-	-
GO:0004527	exonuclease activity	1	-	-	-	-	-	-	-	-	-	-	-	-	-	-	-	-	-	-	-	-	-	-	-	-	-	-	-	-	-	-	-	-	-	-	-	-	-	-	-	-	-	-	-	-	-	-	-
GO:0043175	RNA polymerase core enzyme binding	1	-	-	-	-	-	-	-	-	-	-	-	-	-	-	-	-	-	-	-	-	-	-	-	-	-	-	-	-	-	-	-	-	-	-	-	-	-	-	-	-	-	-	-	-	-	-	-
GO:0016614	oxidoreductase activity, acting on CH-OH...	31	3.8e-05	-	-	-	-	0.00145	0.00012	-	0.00944	-	-	-	-	-	5.2e-07	-	-	0.00107	-	-	1.2e-05	-	2.7e-05	-	-	-	3.3e-05	0.00041	-	-	0.0015	-	-	0.00258	-	-	-	0.00052	-	8.3e-05	-	1.9e-06	-	-	-	-	-
GO:0004097	catechol oxidase activity	2	-	-	-	-	-	-	-	-	-	-	-	-	-	-	-	-	-	-	-	-	-	-	-	-	-	-	-	-	-	-	-	-	-	-	-	-	-	-	0.00385	-	-	-	-	-	-	-	-
GO:0047216	inositol 3-alpha-galactosyltransferase a...	4	-	-	-	-	-	-	-	-	-	-	-	-	-	-	-	-	0.00019	-	-	-	-	-	-	-	-	0.00299	-	-	-	-	0.00069	-	-	-	-	-	-	-	-	-	-	-	-	-	-	-	-
GO:0019137	thioglucosidase activity	1	-	-	-	-	-	-	-	-	-	-	-	-	-	-	-	-	-	-	-	-	-	-	-	-	-	-	-	-	-	-	-	-	-	-	-	-	-	-	-	-	-	-	-	-	-	-	-
GO:0003824	catalytic activity	1	-	-	-	-	-	-	-	-	-	-	-	0.0012	-	-	-	-	-	-	-	-	-	-	-	-	-	-	-	-	-	-	-	-	-	-	-	-	-	-	-	-	-	-	-	-	-	-	-
GO:0004709	MAP kinase kinase kinase activity	1	-	-	-	-	-	-	-	-	-	-	-	-	-	-	-	-	-	-	-	-	-	-	-	-	-	-	-	-	-	-	-	-	-	-	-	-	-	-	-	-	-	-	-	-	-	-	-
GO:0035251	UDP-glucosyltransferase activity	5	-	-	-	-	0.00446	-	-	0.00986	-	-	-	-	-	-	-	-	-	-	-	-	-	-	-	-	0.00377	-	-	-	0.00126	-	-	-	-	-	-	-	-	-	-	-	-	-	-	-	-	-	-
GO:0016758	transferase activity, transferring hexos...	9	-	-	-	0.00815	-	-	-	-	-	-	-	5.8e-06	-	0.00243	-	-	-	-	-	-	-	-	-	-	-	-	-	-	0.00448	0.0003	-	-	-	-	-	-	-	-	-	-	-	-	-	0.00437	-	-	-
GO:0015186	L-glutamine transmembrane transporter ac...	2	-	-	-	-	-	-	-	-	-	-	-	-	-	-	-	-	-	-	-	-	-	-	-	-	-	-	-	-	-	-	-	-	-	-	-	-	-	-	-	-	-	-	-	-	-	-	-
GO:0004197	cysteine-type endopeptidase activity	3	-	-	-	-	-	-	-	-	-	-	-	-	-	-	-	-	-	-	-	-	-	0.00539	-	-	-	-	-	-	-	-	-	-	-	-	-	-	-	-	-	-	-	-	-	-	-	-	-
GO:0047184	1-acylglycerophosphocholine O-acyltransf...	1	-	-	-	-	-	-	-	-	0.00057	-	-	-	-	-	-	-	-	-	-	-	-	-	-	-	-	-	-	-	-	-	-	-	-	-	-	-	-	-	-	-	-	-	-	-	-	-	-
GO:0008271	secondary active sulfate transmembrane t...	25	-	-	-	-	-	-	0.00271	-	0.00051	-	-	-	-	-	-	-	-	-	2.1e-05	-	-	-	0.00442	-	-	8.8e-06	3.5e-05	-	1.5e-05	-	8.7e-05	-	-	0.00558	-	0.00097	-	0.00432	-	0.00019	0.00505	-	0.0018	3.3e-11	-	-	-
GO:0008810	cellulase activity	8	-	-	-	-	-	-	-	-	-	-	-	-	-	-	-	-	-	-	-	0.00318	-	-	-	-	-	0.00088	-	-	-	-	6.4e-06	-	-	-	0.0084	-	-	0.00691	-	0.00749	-	-	-	-	-	-	-
GO:0046961	proton-transporting ATPase activity, rot...	7	-	-	-	-	-	-	-	-	-	-	-	-	-	-	-	-	-	-	-	-	-	-	-	-	-	-	-	-	0.00411	-	-	-	-	-	-	-	-	-	0.00123	-	-	1.4e-05	-	-	-	-	-
GO:0015113	nitrite transmembrane transporter activi...	1	-	-	-	-	-	-	-	-	-	-	-	-	-	-	-	-	-	-	-	-	-	-	-	-	-	-	-	-	-	-	-	-	-	-	-	-	-	-	-	-	-	-	-	-	-	-	-
GO:0004693	cyclin-dependent protein serine/threonin...	1	-	-	-	-	-	-	-	-	-	-	-	-	-	-	-	-	-	-	-	-	-	-	-	-	-	-	-	-	-	-	-	-	-	-	-	-	-	-	-	-	-	-	-	-	-	-	-
GO:0005345	purine nucleobase transmembrane transpor...	3	-	-	-	-	-	-	-	-	-	-	-	-	-	-	-	-	-	-	-	-	-	-	-	-	-	-	-	-	-	-	-	-	-	-	-	-	-	-	-	-	-	-	-	-	-	-	-
GO:0031625	ubiquitin protein ligase binding	3	-	-	-	-	-	-	-	-	-	-	-	-	-	-	-	-	-	-	-	-	-	-	-	-	-	-	-	-	-	-	-	-	-	-	-	-	-	-	-	-	-	-	-	-	-	-	-
GO:0015923	mannosidase activity	2	-	-	-	-	-	-	-	-	0.00684	-	-	-	-	-	-	-	-	-	-	-	-	-	-	-	-	-	0.00561	-	-	-	-	-	-	-	-	-	-	-	-	-	-	-	-	-	-	-	-
GO:0070205	2-succinyl-6-hydroxy-2,4-cyclohexadiene-...	1	-	-	-	-	-	-	-	-	-	-	-	-	-	-	-	-	-	-	-	-	-	-	-	-	-	-	-	-	-	-	-	-	-	-	-	0.00098	-	-	-	-	-	-	-	-	-	-	-
GO:0000179	rRNA (adenine-N6,N6-)-dimethyltransferas...	1	-	-	-	-	-	-	-	-	-	-	-	-	-	-	-	-	-	-	-	-	-	-	-	-	-	-	-	-	-	-	-	-	-	-	-	-	-	-	-	-	-	-	-	-	-	-	-
GO:0017070	U6 snRNA binding	3	-	-	-	-	-	-	-	-	-	-	-	-	-	-	-	-	-	-	-	-	-	-	0.00137	-	-	-	-	-	-	-	-	-	-	-	-	-	-	-	-	-	-	-	-	-	-	-	-
GO:0003865	3-oxo-5-alpha-steroid 4-dehydrogenase ac...	1	-	-	-	-	-	-	-	-	0.00904	-	-	-	-	-	-	-	-	-	-	-	-	-	-	-	-	-	-	-	-	-	-	-	-	-	-	-	-	-	-	-	-	-	-	-	-	-	-
GO:0030552	cAMP binding	1	-	-	-	-	-	-	-	-	-	-	-	-	-	-	-	-	-	-	-	-	-	-	-	-	-	-	-	-	-	-	-	-	-	-	-	-	-	-	-	-	-	-	-	-	-	-	-
GO:0022841	potassium ion leak channel activity	1	-	-	-	-	-	-	-	-	-	-	-	-	-	-	-	-	-	-	-	-	-	-	-	-	-	-	-	-	-	-	-	-	-	-	-	-	-	-	-	-	-	-	-	-	-	-	-
GO:0016708	oxidoreductase activity, acting on paire...	1	-	-	-	-	-	-	-	-	-	-	-	-	-	-	-	-	-	-	-	-	-	-	0.00137	-	-	-	-	-	-	-	-	-	-	-	-	-	-	-	-	-	-	-	-	-	-	-	-
GO:0004714	transmembrane receptor protein tyrosine ...	2	-	-	-	-	-	-	-	-	1.1e-08	-	-	-	-	-	-	-	-	-	-	-	-	-	-	-	-	-	-	-	-	-	-	-	-	-	-	-	-	-	-	-	-	-	-	-	-	-	-
GO:0015440	peptide-transporting ATPase activity	1	-	-	-	-	-	-	-	-	-	-	-	-	-	-	-	-	-	-	-	-	-	-	-	-	-	-	-	-	-	-	-	-	-	-	-	-	-	-	-	-	-	-	-	-	-	-	-
GO:0015299	solute:proton antiporter activity	68	1.3e-08	3.7e-08	1.3e-14	1.6e-09	3.8e-13	5.3e-17	1.2e-07	1.9e-07	5.9e-19	-	-	5.1e-10	-	5.6e-14	9.7e-12	4.9e-13	5.4e-07	1.6e-11	1.8e-07	4.4e-12	3.2e-07	3.6e-11	2.7e-06	3.4e-15	-	1.1e-07	1.9e-11	1e-05	8.2e-10	9.7e-09	5.1e-17	1.3e-11	1.6e-09	5e-11	2.2e-09	7.4e-25	2.5e-08	4.5e-16	4.9e-13	8.5e-18	3.4e-17	2.9e-06	4.1e-06	7.4e-15	6e-13	5.1e-15	-
GO:0004650	polygalacturonase activity	16	-	-	-	-	-	-	-	-	0.00274	-	-	6e-05	-	0.00046	0.0074	0.00223	-	-	-	0.00016	-	0.00592	-	-	-	-	-	-	-	-	9.8e-05	-	-	-	-	-	0.00956	-	-	6.3e-12	-	-	-	9.5e-05	-	-	-
GO:0004674	protein serine/threonine kinase activity	63	1.9e-08	9.7e-06	5.4e-07	-	2.6e-06	1.9e-05	1.2e-24	4.7e-12	4e-08	-	-	0.00034	-	7.3e-10	4.4e-07	1.2e-10	1e-10	0.00016	0.00207	1.3e-07	5.9e-13	9.1e-09	2.9e-15	6.9e-13	-	1.9e-14	5.5e-13	2.8e-12	-	1.6e-13	1.5e-18	7.3e-05	5.1e-08	2.8e-05	3.2e-08	9.6e-17	0.00026	5.2e-09	4.7e-18	3.1e-07	6.8e-05	4.7e-15	0.00179	0.00053	0.00145	-	8e-07
GO:0050664	oxidoreductase activity, acting on NAD(P...	46	-	-	-	-	0.00204	5.8e-06	3.5e-07	6.1e-08	-	-	-	0.00114	-	-	0.00019	0.00184	5.2e-05	0.00458	7.9e-05	-	-	0.00034	0.00023	8.2e-05	-	9.6e-06	0.002	1.2e-07	1.1e-05	0.00694	3.3e-10	-	-	0.00401	0.00032	4.9e-11	0.00117	0.00056	-	6.3e-06	-	0.00242	-	-	4.5e-05	0.00284	-
GO:0004583	dolichyl-phosphate-glucose-glycolipid al...	6	-	-	-	-	-	-	-	1.1e-05	-	-	-	-	-	-	-	-	-	-	-	-	-	-	-	0.00082	-	-	-	-	-	-	-	-	-	-	-	-	-	-	-	-	-	-	-	-	-	-	-
GO:0004888	transmembrane signaling receptor activit...	8	-	-	-	0.00079	-	0.00311	-	-	-	-	-	-	-	-	-	-	-	-	-	-	-	-	-	-	-	-	-	-	0.00114	-	-	-	-	-	-	-	0.00441	-	-	-	-	-	-	-	-	-	-
GO:0015605	organophosphate ester transmembrane tran...	1	-	-	-	-	-	-	-	-	-	-	-	-	-	-	-	-	-	-	-	-	-	-	-	-	-	-	-	-	-	-	-	-	-	-	-	-	-	-	-	-	-	-	-	-	-	-	-
GO:0008373	sialyltransferase activity	2	-	-	-	-	0.00289	-	-	-	-	-	-	-	-	-	-	-	-	-	-	-	-	-	-	-	-	-	-	-	-	-	-	-	-	-	-	-	-	-	-	-	-	-	-	-	-	-	-
GO:0045735	nutrient reservoir activity	4	-	-	-	-	-	-	-	-	0.0055	-	-	-	-	-	-	-	-	0.00619	-	0.0015	-	-	-	-	-	-	-	-	-	-	0.00028	-	-	-	-	-	-	-	-	-	-	-	-	-	-	-	-
GO:0070006	metalloaminopeptidase activity	1	-	-	-	-	-	-	-	-	-	-	-	-	-	-	-	-	-	-	-	-	-	-	-	-	-	-	-	-	-	-	-	-	-	-	-	0.00382	-	-	-	-	-	-	-	-	-	-	-
GO:0015276	ligand-gated ion channel activity	1	-	-	-	-	-	-	-	-	-	-	-	-	-	-	-	-	-	-	-	-	-	-	-	-	-	-	-	-	0.00381	-	-	-	-	-	-	-	-	-	-	-	-	-	-	-	-	-	-
GO:0001053	plastid sigma factor activity	2	-	-	-	-	-	-	-	0.00079	-	-	-	-	-	-	-	-	-	-	-	-	-	-	-	-	-	-	-	-	-	-	-	-	-	-	-	-	-	-	-	-	-	-	-	-	-	-	-
GO:0004057	arginyltransferase activity	3	-	-	-	-	-	-	-	-	-	-	-	-	-	-	-	-	4.4e-06	-	-	-	-	-	-	-	-	-	-	-	-	-	-	-	-	-	-	-	-	-	-	-	-	-	-	-	-	-	-
GO:0015173	aromatic amino acid transmembrane transp...	5	-	-	-	-	-	-	0.00035	-	-	-	-	-	-	-	-	-	0.0021	-	-	-	-	-	0.00137	-	-	-	0.00153	-	-	-	-	-	-	-	-	0.00502	-	-	-	-	-	-	-	-	-	-	-
GO:0015930	glutamate synthase activity	1	-	-	-	-	-	-	-	-	-	-	-	-	-	-	-	0.00017	-	-	-	-	-	-	-	-	-	-	-	-	-	-	-	-	-	-	-	-	-	-	-	-	-	-	-	-	-	-	-
GO:0016702	oxidoreductase activity, acting on singl...	4	-	-	-	-	-	-	-	-	0.00186	-	-	-	-	-	-	-	-	-	-	-	-	-	-	-	-	-	-	-	0.00673	-	-	-	-	-	-	-	-	-	-	-	-	-	-	-	-	-	-
GO:0016413	O-acetyltransferase activity	7	-	-	-	-	-	-	-	-	-	-	-	-	-	-	-	-	-	-	-	-	-	-	-	-	-	0.00072	-	-	-	-	-	-	-	-	-	-	-	-	8.1e-09	-	-	9.1e-05	-	-	-	-	0.00161
GO:0004930	G-protein coupled receptor activity	11	0.00141	-	-	-	-	-	0.00133	2e-05	-	-	-	-	-	-	-	-	-	0.00287	-	-	-	-	-	-	-	-	-	-	-	0.00036	-	-	-	-	-	-	-	-	0.00025	-	-	-	-	-	-	-	-
GO:0003841	1-acylglycerol-3-phosphate O-acyltransfe...	1	-	-	-	-	-	-	-	-	0.00429	-	-	-	-	-	-	-	-	-	-	-	-	-	-	-	-	-	-	-	-	-	-	-	-	-	-	-	-	-	-	-	-	-	-	-	-	-	-
GO:0052866	phosphatidylinositol phosphate phosphata...	1	-	-	-	-	-	-	-	-	-	-	-	-	-	-	-	-	-	-	-	-	-	-	-	-	-	-	-	-	-	-	-	-	-	-	-	-	-	-	-	-	-	-	-	-	-	-	-
GO:0015297	antiporter activity	69	1.7e-13	1.1e-13	1.3e-14	3.8e-11	3.6e-18	1e-30	7.3e-11	6.7e-24	1e-30	-	-	4.9e-18	-	9e-18	1.5e-16	1.7e-19	2.6e-25	8.8e-22	5.2e-06	1.4e-18	4.1e-08	9.3e-21	3.8e-14	7.6e-21	-	6.6e-18	2.3e-20	1.3e-13	2.1e-15	1.1e-16	9.3e-17	1.1e-15	1.3e-17	9.2e-22	4.8e-19	1e-30	3e-18	5.6e-22	3e-20	4.9e-13	2.2e-15	8.3e-12	1.4e-08	5.8e-16	5.1e-18	7.2e-24	9.5e-13
GO:0004584	dolichyl-phosphate-mannose-glycolipid al...	3	-	-	-	-	-	-	-	2e-09	-	-	-	-	-	-	-	-	-	-	-	-	-	-	-	-	-	-	-	-	-	-	-	-	-	-	-	-	-	-	-	-	-	-	-	-	-	-	-
GO:0070204	2-succinyl-5-enolpyruvyl-6-hydroxy-3-cyc...	2	-	-	-	-	-	-	-	7.1e-06	-	-	-	-	-	-	-	-	-	-	-	-	-	-	-	-	-	-	-	-	-	-	-	-	-	-	-	0.00312	-	-	-	-	-	-	-	-	-	-	-
GO:0001187	transcription factor activity, RNA polym...	1	-	-	-	-	-	-	-	-	-	-	-	-	-	-	-	-	-	-	-	-	-	-	-	-	-	-	-	-	-	-	-	-	-	-	-	-	-	-	-	-	-	-	-	-	-	-	-
GO:0004657	proline dehydrogenase activity	1	-	-	-	-	-	-	-	-	-	-	-	-	-	-	-	-	-	-	-	-	-	-	-	-	-	-	-	-	-	-	-	-	-	-	-	0.00312	-	-	-	-	-	-	-	-	-	-	-
GO:0005102	receptor binding	1	-	-	-	-	-	-	-	-	-	-	-	-	-	-	-	-	-	-	-	-	-	-	-	-	-	-	-	-	-	-	-	-	-	-	-	-	-	-	-	-	-	-	-	-	-	-	-
GO:0015078	hydrogen ion transmembrane transporter a...	26	1.9e-05	-	-	0.00117	-	-	0.00357	0.00014	-	-	-	-	0.0028	0.00478	-	-	-	-	-	-	0.00066	-	0.00456	-	0.00783	-	0.00917	-	0.00418	-	0.0016	-	-	2.6e-05	-	0.00437	-	0.00173	-	-	-	-	-	0.00064	-	-	-
GO:0015294	solute:cation symporter activity	10	0.004	-	-	-	-	0.00205	-	-	-	-	-	-	-	0.00017	-	-	-	-	-	-	-	-	-	-	-	-	-	-	-	-	-	-	-	-	-	-	-	-	0.00856	-	0.00273	-	-	-	-	-	-
GO:0004821	histidine-tRNA ligase activity	1	-	-	-	-	-	-	-	-	-	-	-	-	-	-	-	-	-	-	-	-	-	-	-	-	-	-	-	-	-	-	-	-	-	-	-	-	-	-	-	-	-	-	-	-	-	-	-
GO:0004484	mRNA guanylyltransferase activity	1	-	-	-	-	-	-	-	-	-	-	-	-	-	-	-	-	-	-	-	-	-	-	-	-	-	-	-	-	-	-	-	-	-	-	-	-	-	-	-	-	-	-	-	-	-	-	-
GO:0052716	hydroquinone:oxygen oxidoreductase activ...	14	-	-	-	-	0.00039	0.00067	-	-	-	-	-	0.00527	-	-	-	-	0.00733	-	-	-	-	-	-	-	-	-	-	-	-	-	0.00088	0.00919	-	-	-	0.00034	-	-	0.00186	-	-	-	-	-	3.7e-05	-	-
GO:0008514	organic anion transmembrane transporter ...	5	-	-	-	-	-	-	-	-	-	-	-	-	-	-	-	0.00868	-	-	-	-	-	-	-	-	-	-	-	-	-	-	-	-	-	-	-	-	-	-	0.0017	-	-	-	-	-	-	-	-
GO:0019139	cytokinin dehydrogenase activity	2	-	-	-	-	-	-	-	-	0.00043	-	-	-	-	-	-	-	-	-	-	-	-	-	-	-	-	0.00111	-	-	-	-	-	-	-	-	-	-	-	-	-	-	-	-	-	-	-	-	-
GO:0004430	1-phosphatidylinositol 4-kinase activity	1	-	-	-	-	-	-	-	-	-	-	-	-	-	-	-	-	-	-	-	-	-	-	-	-	-	-	-	-	-	-	-	-	-	-	-	-	-	-	0.00082	-	-	-	-	-	-	-	-
GO:0004712	protein serine/threonine/tyrosine kinase...	2	-	-	-	-	-	-	-	0.0003	-	-	-	-	-	-	-	-	-	-	-	-	-	-	-	-	-	-	-	-	-	-	-	-	-	-	-	-	-	-	-	-	-	-	-	-	-	-	-
GO:0004348	glucosylceramidase activity	4	-	-	-	-	-	-	-	-	-	-	-	-	-	-	-	-	-	-	-	-	-	-	-	-	-	-	-	-	-	-	-	-	-	-	-	0.00502	-	-	-	-	-	-	-	-	-	-	-
GO:0005049	nuclear export signal receptor activity	1	-	-	-	-	-	-	-	-	-	-	-	-	-	-	-	-	-	-	-	-	-	-	-	-	-	-	-	-	-	-	-	-	-	-	-	-	-	-	-	-	-	-	-	-	-	-	-
GO:0004177	aminopeptidase activity	1	-	-	-	-	-	-	-	-	-	-	-	-	-	-	-	-	-	-	-	-	-	-	-	-	-	-	-	-	-	-	-	-	-	-	-	-	-	-	-	-	-	-	-	-	-	-	-
GO:0004555	alpha,alpha-trehalase activity	1	-	-	-	-	-	-	-	-	-	-	-	-	-	-	-	-	-	-	-	-	-	-	-	-	-	-	-	-	-	-	-	-	-	-	-	-	-	-	-	-	-	-	-	-	-	-	-
GO:0003854	3-beta-hydroxy-delta5-steroid dehydrogen...	2	-	-	-	-	-	-	-	-	-	-	-	-	-	-	-	-	-	-	-	-	-	-	-	-	-	-	-	-	-	-	-	-	-	-	-	-	-	-	-	-	-	-	-	-	-	-	-
GO:0015103	inorganic anion transmembrane transporte...	14	-	-	-	-	-	0.00309	-	-	-	-	-	-	-	-	-	-	-	0.0092	-	0.00042	-	-	-	-	-	-	-	-	0.00039	-	-	-	-	-	-	-	0.00017	-	-	-	-	-	-	-	-	-	0.00795
GO:0008422	beta-glucosidase activity	12	-	-	-	-	-	-	-	-	2e-06	-	-	-	-	-	-	-	-	-	-	-	-	-	-	-	-	1.9e-05	-	-	-	-	-	-	-	-	-	-	-	-	4.1e-08	-	-	1.3e-07	-	-	-	-	0.00933
GO:0004819	glutamine-tRNA ligase activity	3	-	-	-	-	-	-	-	-	-	-	-	-	-	-	-	-	-	-	-	-	-	-	-	-	-	-	-	0.0001	-	-	-	-	-	-	-	-	-	-	-	-	-	-	-	-	-	-	-
GO:0047259	glucomannan 4-beta-mannosyltransferase a...	1	-	-	-	-	-	-	-	-	1.1e-09	-	-	-	-	-	-	-	-	-	-	-	-	-	-	-	-	-	-	-	-	-	-	-	-	-	-	-	-	-	-	-	-	-	-	-	-	-	-
GO:0004673	protein histidine kinase activity	1	-	-	-	-	-	-	-	-	7.8e-05	-	-	-	-	-	-	-	-	-	-	-	-	-	-	-	-	-	-	-	-	-	-	-	-	-	-	-	-	-	-	-	-	-	-	-	-	-	-
GO:0004497	monooxygenase activity	47	-	9.1e-08	3.7e-05	-	5.9e-17	6.6e-23	-	-	0.00044	-	0.00827	3.6e-15	-	0.00486	2.1e-05	7.2e-16	2.2e-14	4.2e-12	-	8.9e-06	-	2.1e-10	-	5.5e-21	0.00031	-	-	-	0.00035	4.7e-21	7.2e-25	3.3e-15	1.4e-11	1.8e-06	3.4e-11	1.3e-26	-	1.1e-10	6e-08	7.9e-17	3.7e-07	-	-	5.3e-07	8.7e-22	2.4e-08	-
GO:0015238	drug transmembrane transporter activity	69	4.5e-13	1.3e-13	1.6e-14	4.6e-11	5.2e-18	1e-30	1.7e-10	2.2e-23	1e-30	-	-	6.3e-18	-	1.2e-17	2.1e-16	2.4e-19	3.6e-25	1.2e-21	5.7e-06	2.8e-17	3.4e-08	1.2e-20	1.1e-13	1.1e-20	-	1.1e-18	3.3e-20	3.2e-13	8.5e-15	1.4e-16	1.2e-16	1.4e-15	1.7e-17	1.2e-21	6.9e-19	1e-30	1.7e-17	8.5e-22	4.1e-21	6.5e-13	3.1e-15	5.8e-09	1.6e-08	8.2e-16	7.4e-18	1.2e-23	2.8e-11
GO:0004789	thiamine-phosphate diphosphorylase activ...	1	-	-	-	-	-	-	-	-	-	-	-	-	-	-	-	-	-	-	-	-	-	-	-	-	-	-	-	-	-	-	-	-	-	-	-	0.00312	-	-	-	-	-	-	-	-	-	-	-
GO:0004820	glycine-tRNA ligase activity	2	-	-	-	-	-	-	-	-	-	-	-	-	-	-	-	-	0.0021	-	-	-	-	-	-	-	-	-	-	-	-	-	-	-	-	-	-	-	-	-	-	-	-	-	-	-	-	-	-
GO:0004573	mannosyl-oligosaccharide glucosidase act...	4	-	-	-	-	-	-	-	-	-	-	-	-	-	-	-	-	-	-	-	-	-	-	-	-	-	-	-	-	-	-	1.1e-05	-	-	-	-	-	-	-	-	0.00146	-	-	-	-	-	-	-
GO:0015172	acidic amino acid transmembrane transpor...	1	-	-	-	-	-	-	-	-	-	-	-	-	-	-	-	-	-	-	-	-	-	-	-	-	-	-	-	-	-	-	-	-	-	-	-	-	-	-	-	-	-	-	-	-	-	-	-
GO:0047911	galacturan 1,4-alpha-galacturonidase act...	1	-	-	-	-	-	-	-	-	-	-	-	-	-	-	-	-	-	-	-	-	-	-	-	-	-	-	-	-	-	-	-	-	-	-	-	-	-	-	-	-	-	-	-	-	-	-	-
GO:0004655	porphobilinogen synthase activity	1	-	-	-	-	-	-	-	-	-	-	-	-	-	-	-	-	-	-	-	-	-	-	-	-	-	-	-	-	-	-	-	-	-	-	-	-	-	-	-	-	-	-	-	-	-	-	-
GO:0032440	2-alkenal reductase [NAD(P)] activity	1	-	-	-	-	-	-	-	-	-	-	-	-	-	-	-	-	-	-	-	-	-	-	-	-	-	-	-	-	-	-	-	-	-	-	-	-	-	-	-	-	-	-	-	-	-	-	-
GO:0030570	pectate lyase activity	42	-	0.00492	0.00039	0.00042	2.2e-06	2.2e-11	-	-	4.6e-05	-	-	0.00045	-	0.00128	0.00163	0.00065	0.00152	-	-	0.00164	-	2e-07	-	0.00582	-	1.8e-07	-	-	-	0.00132	0.0063	3.9e-05	-	0.00022	0.00021	7.8e-10	-	0.00016	1.8e-06	0.00047	1.6e-05	-	0.00442	6.1e-07	-	4.8e-07	-
GO:0003689	DNA clamp loader activity	2	-	-	-	-	-	-	-	0.00019	-	-	-	-	-	-	-	-	-	-	-	-	-	-	-	-	-	-	-	-	-	-	-	-	-	-	-	-	-	-	-	-	-	-	-	-	-	-	-
GO:0016174	NAD(P)H oxidase activity	5	-	-	-	-	-	-	-	0.00029	5.9e-05	-	-	-	-	-	-	-	-	-	-	-	-	-	-	-	-	-	-	-	-	-	-	-	-	-	-	-	-	-	-	-	-	-	-	-	-	-	-
GO:0016866	intramolecular transferase activity	2	-	-	-	-	-	-	-	-	-	-	-	-	-	-	-	-	-	-	-	-	-	-	-	-	-	-	-	-	-	-	-	-	-	-	-	-	-	-	-	-	-	-	-	-	-	-	-
GO:0042887	amide transmembrane transporter activity	1	-	-	-	-	-	-	-	-	-	-	-	-	-	-	-	-	-	-	-	-	-	-	-	-	-	-	-	-	-	-	-	-	-	-	-	-	-	-	-	-	-	-	-	-	-	-	-
GO:0010333	terpene synthase activity	22	-	-	-	-	-	0.00286	0.00014	-	-	-	-	-	-	-	-	-	2.7e-06	-	-	-	-	4.5e-05	2.4e-05	-	-	-	-	0.003	-	-	-	-	-	-	-	4.5e-07	-	-	0.00231	0.00409	-	0.00372	0.00817	-	-	-	-
GO:0004519	endonuclease activity	8	-	-	-	-	-	-	-	-	-	-	-	-	-	-	-	-	-	-	-	-	-	-	-	-	-	3.5e-15	-	-	-	-	-	-	-	-	-	-	-	-	6.1e-22	-	-	1.8e-09	-	-	-	-	-
GO:0036442	hydrogen-exporting ATPase activity	2	-	-	-	-	-	-	-	-	-	-	-	-	-	-	-	-	-	-	-	-	-	-	-	-	-	-	-	-	0.00381	-	-	-	-	-	-	-	-	-	-	-	-	-	-	-	-	-	-
GO:0004371	glycerone kinase activity	2	-	-	-	-	-	-	-	-	-	-	-	-	-	-	-	-	-	-	-	-	-	-	-	-	-	-	-	-	-	0.00345	-	-	-	-	-	-	-	-	-	-	-	-	-	-	-	-	-
GO:0008083	growth factor activity	9	-	-	-	-	-	-	-	-	0.00296	-	-	-	-	-	-	-	-	-	-	-	-	-	0.00137	-	-	-	-	-	-	-	-	-	-	-	0.00321	2e-06	-	0.00089	-	-	-	-	-	-	-	-	-
GO:0004107	chorismate synthase activity	1	-	-	-	-	-	-	-	-	-	-	-	-	-	-	-	-	-	-	-	-	-	-	-	-	-	-	-	-	-	-	-	-	-	-	-	-	-	-	-	-	-	-	-	-	-	-	-
GO:0005516	calmodulin binding	57	0.00074	0.00012	0.00065	0.00156	2.1e-05	8.1e-05	6e-05	-	1.9e-08	-	-	0.00072	-	0.00282	0.00064	2.7e-06	1.1e-06	0.00011	0.00143	0.00087	0.00038	2.5e-06	1.1e-05	-	-	-	9.2e-10	0.00051	2.9e-11	0.00108	5.2e-05	9.7e-05	7.7e-05	1.1e-05	3.3e-07	8e-13	-	1.2e-05	-	0.00015	2.4e-05	-	4.1e-05	0.00024	1e-06	5.9e-06	-
GO:0015665	alcohol transmembrane transporter activi...	1	-	-	-	-	-	-	-	-	-	-	-	-	-	-	-	-	-	-	-	-	-	-	-	-	-	-	-	-	-	-	-	-	-	-	-	-	-	-	-	-	-	-	-	-	-	-	-
GO:0098772	molecular function regulator	1	-	-	-	-	-	-	-	-	-	-	-	-	-	-	-	-	-	-	-	-	-	-	-	-	-	-	-	-	-	-	-	-	-	-	-	-	-	-	-	-	-	-	-	-	0.00787	-	-
GO:0016722	oxidoreductase activity, oxidizing metal...	2	-	-	-	-	-	-	-	-	-	-	-	-	-	-	-	-	-	-	-	-	-	-	-	-	-	-	-	-	-	-	-	-	-	-	-	-	-	-	1.3e-05	-	-	-	-	-	-	-	-
GO:0042162	telomeric DNA binding	2	-	-	-	-	-	-	-	-	-	-	-	-	-	-	-	-	-	-	-	-	-	-	-	-	-	-	-	-	-	-	-	-	-	-	-	-	-	-	-	-	-	-	-	-	-	-	-
GO:0004435	phosphatidylinositol phospholipase C act...	29	-	-	-	-	8.3e-06	2.3e-05	-	-	2.5e-06	-	-	-	-	-	8.2e-06	0.00184	0.00129	0.00089	-	0.00022	-	0.00034	-	3.8e-08	-	-	-	-	-	-	-	-	-	0.00231	0.0001	2.1e-06	-	0.00056	-	5.2e-05	-	-	0.0014	0.00187	0.00124	-	-
GO:0051119	sugar transmembrane transporter activity	17	-	-	-	-	-	-	-	-	-	-	-	-	-	0.00017	0.00922	-	-	0.00089	-	-	-	-	-	-	-	6.2e-12	-	-	-	-	-	0.00021	0.0002	-	-	-	-	-	3.8e-10	-	7.9e-05	0.00018	-	-	-	-	3.8e-05
GO:0016891	endoribonuclease activity, producing 5'-...	1	-	-	-	-	-	-	-	-	-	-	-	-	-	-	-	-	-	-	-	-	-	-	-	-	-	-	-	-	-	-	-	-	-	-	-	-	-	-	-	-	-	-	-	-	-	-	-
GO:0015932	nucleobase-containing compound transmemb...	18	-	-	-	-	0.00287	-	0.00497	-	-	-	-	2e-05	-	0.00701	0.00285	0.00025	-	-	-	-	0.00297	-	-	0.00618	-	-	-	-	-	-	-	-	-	0.00777	-	0.00984	-	0.00286	0.00081	0.00431	0.00433	-	-	-	-	0.00092	-
GO:0051015	actin filament binding	16	-	-	-	0.00105	-	-	0.00199	-	-	-	-	0.00047	-	-	-	-	-	-	-	-	-	-	-	-	-	-	9.9e-05	8.2e-05	-	-	0.00144	-	-	-	0.00032	9.2e-10	-	-	-	-	-	-	0.00494	0.00499	-	-	-
GO:0047262	polygalacturonate 4-alpha-galacturonosyl...	4	-	-	-	-	-	-	-	-	-	-	-	-	-	0.00336	-	-	-	-	-	-	-	-	-	-	-	-	-	-	-	0.00026	-	-	-	-	-	-	-	-	-	-	-	-	-	-	-	-	-
GO:0008200	ion channel inhibitor activity	5	-	-	-	-	-	0.00015	-	-	-	-	-	-	-	-	-	-	-	-	-	-	-	-	-	-	-	-	-	-	-	-	-	4.7e-06	-	-	-	-	-	-	-	-	-	-	-	-	-	-	-
GO:0000293	ferric-chelate reductase activity	1	-	-	-	-	-	-	-	-	-	-	-	-	-	-	-	-	-	-	-	-	-	-	-	-	-	-	-	-	-	-	-	-	-	-	-	-	-	-	-	-	-	-	-	-	-	-	-
GO:0004335	galactokinase activity	1	-	-	-	-	-	-	-	-	-	-	-	-	-	-	-	-	-	-	-	-	-	-	-	-	-	-	-	-	-	-	-	-	-	-	-	-	-	-	-	-	-	-	-	-	-	-	-
GO:0016811	hydrolase activity, acting on carbon-nit...	1	-	-	-	-	-	-	-	-	-	-	-	-	-	-	-	-	-	-	-	-	-	-	-	-	-	-	-	-	-	-	-	-	-	-	-	-	-	-	-	-	-	-	-	-	-	-	-
GO:0042626	ATPase activity, coupled to transmembran...	68	5.2e-18	9.7e-18	8.5e-14	1.2e-15	1.6e-18	1.9e-20	4e-28	1e-30	1e-30	-	-	7e-18	-	1.5e-20	2.5e-22	4.5e-27	1e-30	5e-21	7.3e-22	1e-14	1e-21	1.4e-20	1e-30	2e-15	-	1e-30	2.8e-27	1e-30	1e-30	4.2e-22	1e-30	1.8e-12	1.5e-24	7.3e-28	2.1e-22	1e-30	9.2e-11	2.9e-26	1e-30	1.6e-24	3.5e-18	1e-30	1.9e-10	2.8e-18	3.4e-19	1.8e-18	5.6e-12
GO:0046556	alpha-L-arabinofuranosidase activity	4	-	-	-	-	-	-	-	-	-	-	-	-	-	-	-	0.00184	0.00952	-	-	-	-	-	-	-	-	-	-	-	-	-	-	-	-	-	0.00032	-	-	-	-	-	-	-	-	-	-	-	-
GO:0047453	ATP-dependent NAD(P)H-hydrate dehydratas...	1	-	-	-	-	-	-	-	-	-	-	-	-	-	-	-	-	-	-	-	-	-	-	-	-	-	-	-	-	-	-	-	-	-	-	-	-	-	-	-	-	-	-	-	-	-	-	-
GO:0008146	sulfotransferase activity	1	-	-	-	-	-	-	-	-	-	-	-	-	-	-	-	-	-	-	-	0.00346	-	-	-	-	-	-	-	-	-	-	-	-	-	-	-	-	-	-	-	-	-	-	-	-	-	-	-
GO:0004553	hydrolase activity, hydrolyzing O-glycos...	63	0.00605	1.6e-07	8.1e-06	-	3.1e-10	1e-17	9.8e-07	1.2e-09	4e-06	-	-	3.1e-19	-	1.2e-08	2.9e-09	2.4e-11	5.5e-06	1.2e-07	0.0004	9.1e-10	2.1e-05	3.2e-12	4e-06	2.6e-11	-	1.7e-05	8.9e-06	7e-08	5.6e-09	9e-12	7e-28	1.7e-11	2.1e-08	-	3.1e-17	6.7e-17	0.00124	6.8e-22	7e-06	5.8e-16	6e-07	0.00282	0.00322	7.1e-11	7.6e-18	7.6e-08	0.00651
GO:0004034	aldose 1-epimerase activity	4	-	-	-	-	-	-	-	0.00801	-	-	-	-	-	-	-	-	-	-	-	-	-	-	-	-	-	-	-	-	-	-	-	-	-	-	-	-	-	-	0.00068	-	-	-	-	-	-	-	-
GO:0043015	gamma-tubulin binding	4	-	-	-	-	-	-	-	-	-	-	-	-	-	-	-	-	-	-	-	-	-	0.0001	-	-	-	-	-	-	-	-	-	-	-	-	-	0.00045	-	-	-	-	-	-	-	-	-	-	-
GO:0017108	5'-flap endonuclease activity	1	-	-	-	-	-	-	-	0.00156	-	-	-	-	-	-	-	-	-	-	-	-	-	-	-	-	-	-	-	-	-	-	-	-	-	-	-	-	-	-	-	-	-	-	-	-	-	-	-
GO:0003980	UDP-glucose:glycoprotein glucosyltransfe...	4	-	-	-	-	-	-	-	-	-	-	-	-	-	-	-	-	-	-	-	-	-	-	-	-	-	-	-	-	-	-	-	-	-	-	-	0.00031	-	-	-	-	-	-	-	-	-	-	-
GO:0004672	protein kinase activity	64	7.1e-12	2.7e-10	5.5e-11	-	7.6e-18	6.6e-12	7.5e-13	-	4.6e-13	-	-	6.9e-09	-	2e-12	1.7e-11	2.4e-11	1e-30	1.1e-10	1.6e-05	1.7e-16	9.9e-06	9.6e-20	1.8e-28	6e-10	-	1.3e-10	7.9e-21	6e-15	-	5.6e-12	9e-26	2e-14	1.3e-13	5.7e-07	7.8e-19	2.6e-21	4e-09	3e-20	2.8e-16	3.2e-17	5.1e-08	0.00098	1.8e-09	1e-11	1.1e-08	2.6e-16	6.3e-07
GO:0016717	oxidoreductase activity, acting on paire...	24	-	-	-	-	0.00077	0.00015	0.005	-	-	-	-	-	-	-	1e-05	-	-	0.0037	-	-	0.00344	-	-	-	-	-	-	-	0.00024	2.3e-06	-	8.7e-05	-	-	-	2.9e-05	-	-	0.00188	-	-	7.6e-05	0.00365	-	1.4e-05	-	-
GO:0000030	mannosyltransferase activity	19	-	-	-	-	-	0.00316	-	0.00078	-	-	-	-	-	-	-	-	-	-	-	0.00072	-	0.00332	-	-	-	-	0.00711	0.00667	0.00452	-	-	-	-	-	-	-	0.00117	-	0.00464	-	-	0.00301	0.00101	-	-	-	0.00181
GO:0000149	SNARE binding	8	-	-	-	-	-	-	-	-	-	-	-	-	-	-	-	-	-	-	-	-	-	-	-	-	-	0.00012	-	-	-	-	-	-	-	-	-	-	-	-	2.4e-12	-	-	2.2e-07	-	-	-	-	-
GO:0010328	auxin influx transmembrane transporter a...	1	-	-	-	-	-	-	-	-	-	-	-	-	-	-	-	-	-	-	-	-	-	-	-	-	-	-	-	-	-	-	-	-	-	-	-	-	-	-	-	-	-	-	-	-	-	-	-
GO:0008889	glycerophosphodiester phosphodiesterase ...	1	-	-	-	-	-	-	-	-	-	-	-	-	-	-	-	-	-	-	-	-	-	-	-	-	-	-	-	-	-	-	-	-	-	-	-	-	-	-	-	-	-	-	-	-	-	-	-
GO:0046524	sucrose-phosphate synthase activity	23	-	-	-	-	-	0.00941	0.00035	4.5e-05	0.00908	-	-	-	-	-	0.00287	0.00269	-	-	-	-	-	3.4e-05	9.8e-05	-	-	-	-	7.6e-06	-	-	-	-	-	-	-	3.1e-05	-	-	0.00025	-	-	0.00017	-	-	-	-	-
GO:0004872	receptor activity	2	-	-	-	-	-	-	-	-	-	-	-	-	-	-	-	-	-	-	-	-	-	-	-	-	-	-	-	-	-	-	-	-	-	-	-	-	-	-	-	-	-	-	-	-	-	-	-
GO:0008193	tRNA guanylyltransferase activity	2	-	-	-	-	-	-	-	-	0.00198	-	-	-	-	-	-	-	-	-	-	-	-	-	-	-	-	0.00197	-	-	-	-	-	-	-	-	-	-	-	-	-	-	-	-	-	-	-	-	-
GO:0004766	spermidine synthase activity	1	-	-	-	-	-	-	-	-	-	-	-	-	-	-	-	-	-	-	-	-	-	-	-	-	-	0.00613	-	-	-	-	-	-	-	-	-	-	-	-	-	-	-	-	-	-	-	-	-
[truncated: 28 more columns]

## Sheet: d
GOID	GO Description	Present At	Erythranthe guttata	Marchantia polymorpha subsp. polymorpha	Theobroma cacao	Citrus clementina	Gossypium hirsutum	Gossypium arboreum	Oryza meridionalis	Oryza glumipatula	Glycine max	Jatropha curcas	Zea mays	Oryza brachyantha	Prunus persica	Solanum lycopersicum	Brassica oleracea var. oleracea	Hordeum vulgare subsp. vulgare	Gossypium raimondii	Cucumis melo	Oryza glaberrima	Citrus sinensis	Physcomitrella patens subsp. patens	Ipomoea nil	Phaseolus angularis	Triticum aestivum	Selaginella moellendorffii	Picea glauca	Vigna radiata var. radiata	Beta vulgaris subsp. vulgaris	Brassica rapa subsp. pekinensis	Brachypodium distachyon	Cajanus cajan	Nicotiana tabacum	Brassica napus	Nelumbo nucifera	Nicotiana attenuata	Cucumis sativus	Genlisea aurea	Solanum tuberosum	Arabidopsis lyrata subsp. lyrata	Oryza rufipogon	Medicago truncatula	Oryza barthii	Arabis alpina	Oryza punctata	Vitis vinifera	Arabidopsis thaliana	Oryza sativa subsp. indica
GO:0004534	5'-3' exoribonuclease activity	4	-	-	-	-	-	-	-	-	0.00769	-	-	-	-	-	-	-	-	-	-	1.5e-06	-	-	-	6.6e-05	-	-	-	-	-	-	-	-	4.7e-07	-	-	-	-	-	-	-	-	-	-	-	-	-	-
GO:0048027	mRNA 5'-UTR binding	1	-	-	-	-	-	-	-	-	0.00284	-	-	-	-	-	-	-	-	-	-	-	-	-	-	-	-	-	-	-	-	-	-	-	-	-	-	-	-	-	-	-	-	-	-	-	-	-	-
GO:0005487	nucleocytoplasmic transporter activity	4	-	-	-	-	-	-	-	-	0.00327	-	-	-	-	-	-	-	-	-	-	-	-	-	-	-	-	-	-	-	-	0.00549	-	-	-	-	-	-	-	-	-	-	-	-	-	-	-	0.00945	-
GO:0008574	ATP-dependent microtubule motor activity...	1	-	-	-	-	-	-	-	-	-	-	-	-	-	-	-	-	-	-	-	-	-	-	-	-	-	-	-	-	-	-	-	-	-	-	-	-	-	-	-	-	-	-	-	-	-	-	-
GO:0070034	telomerase RNA binding	1	-	-	-	-	-	-	-	-	-	-	-	-	-	-	-	-	-	-	-	-	-	-	-	-	-	-	-	-	-	-	-	-	-	-	-	-	-	-	-	-	-	-	-	-	0.00158	-	-
GO:0008094	DNA-dependent ATPase activity	1	-	-	-	-	-	-	-	-	-	-	-	-	-	-	-	-	0.00026	-	-	-	-	-	-	-	-	-	-	-	-	-	-	-	-	-	-	-	-	-	-	-	-	-	-	-	-	-	-
GO:0008725	DNA-3-methyladenine glycosylase activity	1	-	-	-	-	-	-	-	-	-	-	-	-	-	-	-	-	-	-	-	-	-	-	-	-	-	-	-	-	-	-	-	-	-	-	-	-	-	-	-	-	-	-	-	-	-	-	-
GO:0000981	RNA polymerase II transcription factor a...	5	-	-	-	-	-	-	-	-	2e-17	-	-	-	-	1.2e-17	-	-	-	-	-	-	-	-	-	-	-	-	-	-	-	-	-	-	-	-	-	-	-	-	-	-	-	-	-	-	0.00494	0.00014	-
GO:1990380	Lys48-specific deubiquitinase activity	4	-	-	-	-	-	-	-	-	-	-	7.1e-05	-	-	-	-	-	-	-	-	-	-	-	-	2e-07	-	-	-	-	-	-	-	-	-	-	-	-	-	-	-	0.00988	-	-	-	-	-	-	-
GO:0004527	exonuclease activity	2	-	-	-	-	-	-	-	-	-	-	-	-	-	-	-	-	-	-	-	-	-	-	-	-	-	-	-	-	-	-	-	-	-	-	-	-	-	-	-	-	-	0.00763	-	-	-	-	-
GO:0032440	2-alkenal reductase [NAD(P)] activity	1	-	-	-	-	-	-	-	-	-	-	-	-	-	-	-	-	-	-	-	-	-	-	-	-	-	-	-	-	-	-	-	-	-	-	-	-	-	-	-	-	-	-	-	-	-	-	-
GO:0003729	mRNA binding	11	-	-	-	-	-	-	-	0.00582	0.00087	-	-	-	-	-	0.0004	-	-	-	-	-	-	-	-	-	-	-	-	0.00637	5.4e-05	0.00153	-	-	-	-	-	-	-	-	8.2e-11	-	-	0.00667	-	-	-	9.7e-13	0.00136
GO:0016896	exoribonuclease activity, producing 5'-p...	2	-	-	-	0.00356	-	-	-	-	-	-	-	-	-	-	-	-	4.1e-05	-	-	-	-	-	-	-	-	-	-	-	-	-	-	-	-	-	-	-	-	-	-	-	-	-	-	-	-	-	-
GO:0051015	actin filament binding	2	-	-	-	-	-	-	-	0.00162	-	-	-	-	-	-	-	-	-	-	-	-	-	-	-	1.1e-15	-	-	-	-	-	-	-	-	-	-	-	-	-	-	-	-	-	-	-	-	-	-	-
GO:0008143	poly(A) binding	1	-	-	-	-	-	-	-	-	-	-	-	-	-	-	-	-	-	-	-	-	-	-	-	-	-	-	-	-	-	-	-	-	-	-	-	-	-	-	-	-	-	-	-	-	-	1.7e-06	-
GO:0003730	mRNA 3'-UTR binding	1	-	-	-	-	-	-	-	-	0.00977	-	-	-	-	-	-	-	-	-	-	-	-	-	-	-	-	-	-	-	-	-	-	-	-	-	-	-	-	-	-	-	-	-	-	-	-	-	-
GO:0003774	motor activity	15	-	-	-	-	-	-	0.00089	3.7e-06	0.00163	-	1.1e-05	0.00385	-	-	-	-	-	-	-	-	-	-	-	-	1e-05	-	-	-	-	0.00534	-	-	-	-	-	-	-	-	-	3.7e-05	-	-	-	-	-	-	0.00847
GO:0017056	structural constituent of nuclear pore	1	-	-	-	-	-	-	-	-	-	-	-	-	-	-	-	-	-	-	-	-	-	-	-	-	-	-	-	-	-	-	-	-	-	-	-	-	-	-	-	-	-	-	-	-	-	-	-
GO:0019787	ubiquitin-like protein transferase activ...	3	-	-	-	-	-	-	-	-	-	-	-	0.00384	-	-	-	-	-	0.00257	-	-	-	-	-	-	-	-	-	-	-	-	-	-	-	-	-	-	-	-	-	-	-	-	-	-	-	-	0.00194
GO:0016301	kinase activity	8	-	-	-	-	-	-	-	-	-	-	-	-	-	-	-	-	-	-	-	-	-	-	-	-	-	-	4e-07	-	-	-	0.00039	-	-	0.0009	-	-	-	-	-	-	1.6e-06	-	-	-	-	-	-
GO:0031593	polyubiquitin binding	1	-	-	-	-	-	-	-	-	-	-	-	-	-	-	-	-	-	-	-	-	-	-	-	-	-	-	-	-	-	-	-	-	-	-	-	-	-	-	0.00507	-	-	-	-	-	-	-	-
GO:0004712	protein serine/threonine/tyrosine kinase...	1	-	-	-	-	-	-	-	-	-	-	-	-	-	-	-	1.9e-09	-	-	-	-	-	-	-	-	-	-	-	-	-	-	-	-	-	-	-	-	-	-	-	-	-	-	-	-	-	-	-
GO:0003700	transcription factor activity, sequence-...	69	1.9e-22	7.2e-12	4e-24	1e-30	-	1.7e-17	0.00563	0.00011	1e-30	2.4e-19	0.00164	2.3e-06	7.2e-17	1e-30	1e-30	2.6e-07	4.2e-29	2.3e-09	0.00043	1e-30	2.3e-06	-	2.7e-16	4e-20	4.2e-12	-	5.7e-10	2.2e-30	1.5e-23	4.4e-10	9.5e-14	1e-30	1e-30	-	2.6e-17	1.9e-07	0.00593	3.8e-20	6.6e-30	4.8e-05	2.1e-23	9.3e-05	2.3e-12	0.00281	1.7e-14	1e-30	0.00375
GO:0003743	translation initiation factor activity	8	-	-	0.00962	-	5.9e-13	0.0002	-	-	-	-	3.1e-18	-	-	-	-	-	-	-	-	-	-	-	-	-	-	-	0.00193	-	-	-	-	0.00053	-	4e-09	-	-	-	-	-	-	-	-	-	-	-	-	-
GO:0050307	sucrose-phosphate phosphatase activity	1	-	-	-	-	-	-	-	-	-	-	-	-	-	-	-	-	-	-	-	-	-	-	-	-	0.00649	-	-	-	-	-	-	-	-	-	-	-	-	-	-	-	-	-	-	-	-	-	-
GO:0051087	chaperone binding	1	-	-	-	0.00944	-	-	-	-	-	-	-	-	-	-	-	-	-	-	-	-	-	-	-	-	-	-	-	-	-	-	-	-	-	-	-	-	-	-	-	-	-	-	-	-	-	-	-
GO:0003843	1,3-beta-D-glucan synthase activity	4	-	-	-	-	-	-	0.0006	-	-	-	-	-	-	-	-	-	-	-	-	-	-	-	-	-	-	-	-	-	-	-	-	-	-	-	-	-	-	-	-	0.00024	-	-	-	9.6e-05	-	-	-
GO:0004842	ubiquitin-protein transferase activity	3	-	-	-	-	-	0.00015	-	-	-	-	-	-	-	-	-	-	8.6e-09	-	-	-	-	-	-	-	-	-	-	-	-	-	-	-	-	-	-	-	-	0.0046	-	-	-	-	-	-	-	-	-
GO:0000155	phosphorelay sensor kinase activity	1	-	-	-	-	-	-	-	-	-	-	-	-	-	-	-	-	-	-	-	-	-	-	-	-	-	-	-	-	-	-	-	-	-	-	-	-	-	-	-	-	-	-	-	-	-	-	-
GO:0005096	GTPase activator activity	18	-	-	-	-	-	-	3.2e-07	0.00215	-	-	-	0.00025	-	-	0.00098	5.2e-07	-	-	-	-	-	-	-	8.9e-15	-	-	-	-	-	0.00668	-	-	0.00014	-	-	-	-	-	-	0.00113	-	0.00058	0.00017	7.5e-05	-	-	0.00257
GO:0003676	nucleic acid binding	58	1.2e-08	-	5.6e-06	1.6e-09	-	4.6e-09	1.1e-06	6.8e-07	9.1e-24	3.7e-09	2.4e-14	0.00295	0.00166	7.2e-16	5.9e-08	-	1e-30	4.4e-10	1.4e-06	1.4e-16	1e-30	-	1.1e-07	3.2e-20	-	-	7.9e-07	9.2e-08	7.9e-11	3.8e-09	-	2e-10	5.5e-24	-	8.7e-13	2.8e-08	-	1.7e-28	0.00018	1.9e-05	2.9e-05	2.3e-06	4.6e-11	0.00072	5.9e-06	6.6e-06	-
GO:0005545	1-phosphatidylinositol binding	54	0.0049	-	-	-	-	-	1.8e-05	3.2e-09	5.4e-06	-	1.4e-07	7.1e-07	0.00108	8e-06	5.3e-06	8.1e-05	4.2e-09	-	9.1e-07	-	-	-	8.1e-05	2.1e-12	1.8e-07	-	0.00192	0.00148	6e-06	0.00013	0.00982	7e-08	0.00021	-	3.2e-05	0.0089	-	5e-06	0.00311	7.3e-10	1.7e-06	2.2e-08	6.4e-05	0.00093	0.00682	0.00048	7.4e-06
GO:0001135	transcription factor activity, RNA polym...	6	-	-	-	-	-	-	-	-	6.6e-19	-	-	-	-	3.5e-18	-	-	-	-	-	-	-	-	-	-	-	-	-	-	-	-	-	-	-	-	-	-	-	-	-	-	-	-	-	-	0.00271	5.9e-05	-
GO:1990259	histone-glutamine methyltransferase acti...	1	-	-	-	-	-	-	-	-	-	-	-	-	-	-	-	-	-	-	-	-	-	-	-	-	-	-	-	-	-	-	-	-	-	-	-	-	-	-	-	-	-	-	-	-	-	-	-
GO:0005089	Rho guanyl-nucleotide exchange factor ac...	1	-	-	-	-	-	-	-	-	-	-	-	-	-	-	-	-	-	-	-	-	-	-	-	-	0.00278	-	-	-	-	-	-	-	-	-	-	-	-	-	-	-	-	-	-	-	-	-	-
GO:0003684	damaged DNA binding	6	-	-	-	-	-	-	0.0002	-	-	-	8.1e-16	-	-	-	-	-	-	-	-	-	-	-	-	0.00054	-	-	-	-	-	-	-	-	-	-	-	-	-	-	-	-	-	-	0.00494	-	-	-	-
GO:0008017	microtubule binding	12	-	0.00028	-	-	-	-	0.00477	-	-	-	0.00096	-	-	-	-	2.5e-05	-	-	-	-	-	-	-	1.9e-06	-	-	-	-	-	-	-	0.00288	0.00754	-	-	-	-	-	-	-	-	-	0.00442	-	-	0.0011	-
GO:0045735	nutrient reservoir activity	36	-	-	-	0.00085	-	2.8e-05	2.7e-06	3.5e-08	0.00064	-	1e-30	2.4e-09	-	-	3.1e-05	1.3e-06	-	-	7.2e-10	0.00386	-	-	-	1e-30	-	-	-	-	5.3e-06	1.1e-14	-	8.9e-06	8.8e-06	-	1.2e-05	-	-	-	-	3.1e-16	-	8.4e-10	-	6.9e-12	-	0.0034	1.8e-09
GO:0033613	activating transcription factor binding	2	-	-	-	-	-	-	-	-	-	-	-	-	-	0.00385	-	-	-	-	-	-	-	-	-	-	-	-	-	-	-	-	-	-	-	-	-	-	-	-	-	-	-	-	-	-	-	0.00634	-
GO:0004004	ATP-dependent RNA helicase activity	1	-	-	-	-	-	-	-	-	0.00417	-	-	-	-	-	-	-	-	-	-	-	-	-	-	-	-	-	-	-	-	-	-	-	-	-	-	-	-	-	-	-	-	-	-	-	-	-	-
GO:0008408	3'-5' exonuclease activity	1	-	-	-	-	-	-	-	-	-	-	-	-	-	-	-	-	-	-	-	-	-	-	-	-	-	-	-	-	-	-	-	-	-	-	-	-	-	-	-	-	-	-	-	0.00491	-	-	-
GO:0030276	clathrin binding	50	0.0069	-	-	-	-	-	2.5e-05	5.3e-09	0.00017	-	1.9e-07	1.2e-06	0.00138	4.9e-05	2.8e-05	0.00022	4.3e-08	-	1.5e-06	-	-	-	0.00011	8.8e-12	1.8e-07	-	0.00388	0.00675	3.1e-05	0.00032	-	1e-06	0.00033	-	6.8e-05	-	-	1.8e-05	0.00599	1.4e-09	2.7e-06	4.4e-08	9.1e-05	0.00118	-	1.4e-05	2.6e-05
GO:0000977	RNA polymerase II regulatory region sequ...	12	-	-	-	-	-	-	-	0.00814	-	-	-	-	-	-	0.00017	2.1e-06	-	-	-	-	1e-13	-	-	2.4e-06	0.0004	-	-	-	-	0.00054	-	-	9.1e-06	-	-	-	-	-	0.00667	-	-	-	-	-	-	6.7e-05	-
GO:0003779	actin binding	22	-	-	-	-	-	-	0.0013	2.1e-08	-	-	7.5e-09	0.00137	-	-	-	0.0008	-	-	0.00024	-	-	-	-	2.6e-12	0.00268	-	-	-	-	0.00162	0.00125	-	-	-	-	-	-	-	-	2e-07	-	0.00051	-	0.00112	-	-	0.00054
GO:0044212	transcription regulatory region DNA bind...	11	-	-	-	-	-	-	-	-	1.4e-21	-	-	0.00382	-	2.9e-22	0.00046	-	-	-	-	-	-	-	-	0.00027	-	-	-	0.00994	-	-	-	-	-	-	-	-	-	-	9.6e-09	-	-	-	-	-	0.0013	2.2e-13	-
GO:0000987	core promoter proximal region sequence-s...	13	-	-	-	-	-	-	-	-	1.3e-05	-	-	-	-	-	4.5e-12	-	-	-	-	-	-	-	-	-	-	-	-	-	5.9e-13	-	0.00145	-	6e-20	-	-	-	-	-	3.3e-06	-	0.00036	-	7.2e-06	-	-	3.8e-20	-
GO:0017069	snRNA binding	2	-	-	-	-	-	-	-	-	-	-	-	-	-	-	-	-	-	-	0.00683	-	-	-	-	-	-	-	-	-	-	-	-	-	-	-	-	-	-	-	-	-	-	-	-	-	-	-	-
GO:0000156	phosphorelay response regulator activity	1	-	-	-	-	-	-	-	-	-	-	-	-	-	-	-	-	-	-	-	-	-	-	-	-	-	-	-	-	-	-	-	-	-	-	-	-	-	-	-	-	-	-	-	-	-	5e-05	-
GO:0004672	protein kinase activity	29	-	1.1e-10	-	-	-	-	2.5e-07	2e-07	0.00849	-	-	0.00379	1.9e-05	-	-	1.2e-07	-	-	2.2e-06	-	0.0013	-	0.00208	1e-15	0.0015	-	-	-	-	9.1e-05	-	-	-	-	-	-	2.6e-05	-	-	1.7e-08	0.00323	1.3e-08	-	6.7e-05	6.7e-07	-	1e-07
GO:0046983	protein dimerization activity	38	8.4e-08	1.1e-09	3.2e-05	-	-	-	-	-	9.6e-08	-	-	-	0.00384	7.7e-06	5.7e-08	0.0005	-	0.00043	-	2e-08	1.8e-11	-	0.00392	-	9.6e-10	-	-	3.5e-10	1.8e-07	0.00232	-	4.1e-08	5.9e-14	-	0.00019	3.6e-07	-	1.6e-07	4.8e-07	-	1.6e-14	-	3.4e-07	0.00393	0.00504	2.5e-16	-
GO:0004674	protein serine/threonine kinase activity	30	-	-	0.00033	-	-	-	1.4e-28	1e-30	-	3.9e-10	-	4.6e-22	0.00166	-	-	1e-15	-	-	1e-24	-	-	-	-	1e-30	-	-	-	-	-	0.00246	0.00152	-	-	0.00076	-	0.0019	2e-05	-	-	1e-30	0.00099	1e-30	-	1.1e-28	-	-	1.6e-23
GO:0004707	MAP kinase activity	1	-	-	-	-	-	-	-	-	-	-	-	-	-	-	-	-	-	-	-	-	-	-	-	-	0.00973	-	-	-	-	-	-	-	-	-	-	-	-	-	-	-	-	-	-	-	-	-	-
GO:0061659	ubiquitin-like protein ligase activity	2	-	-	-	-	-	-	-	0.00811	-	-	-	-	-	-	-	-	-	-	-	-	-	-	-	-	-	-	-	-	-	-	-	-	-	-	-	-	-	-	-	-	-	-	-	-	-	-	-
GO:0000702	oxidized base lesion DNA N-glycosylase a...	1	-	-	-	-	-	-	-	-	-	-	-	-	-	-	-	-	-	-	-	-	-	-	-	-	-	-	-	-	-	-	-	-	-	-	-	-	-	-	-	0.00988	-	-	-	-	-	-	-
GO:0008568	microtubule-severing ATPase activity	2	-	-	-	-	-	-	-	-	-	-	-	-	-	6.9e-05	-	-	-	-	-	-	-	-	-	-	-	-	-	-	-	-	-	1.6e-09	-	-	-	-	-	-	-	-	-	-	-	-	-	-	-
GO:0008080	N-acetyltransferase activity	1	-	-	-	-	-	-	0.00061	-	-	-	-	-	-	-	-	-	-	-	-	-	-	-	-	-	-	-	-	-	-	-	-	-	-	-	-	-	-	-	-	-	-	-	-	-	-	-	-
GO:0003713	transcription coactivator activity	47	0.0049	-	0.00111	-	-	-	-	-	3.2e-10	-	0.0012	-	-	0.00146	1.3e-05	-	1.2e-06	0.00279	0.00143	-	1.3e-05	-	1.8e-05	4.1e-11	-	-	0.00155	0.00408	1.4e-05	1.6e-05	7.9e-06	1.6e-09	9.2e-07	-	0.00321	-	-	1.4e-06	0.00311	-	0.00083	0.00538	1.7e-05	0.00326	0.00054	9.4e-06	0.00085
GO:0004373	glycogen (starch) synthase activity	1	-	-	-	-	-	-	-	-	-	-	-	-	-	-	-	-	-	-	-	-	-	-	-	-	-	-	-	-	-	-	-	-	-	-	-	-	-	-	-	-	-	-	-	-	-	-	-
GO:0004693	cyclin-dependent protein serine/threonin...	1	-	-	-	-	-	-	-	-	-	-	-	-	-	-	-	-	-	-	-	-	0.0029	-	-	-	-	-	-	-	-	-	-	-	-	-	-	-	-	-	-	-	-	-	-	-	-	-	-
GO:0001228	transcriptional activator activity, RNA ...	2	-	-	-	-	-	-	-	-	6.8e-05	-	-	-	-	0.00096	-	-	-	-	-	-	-	-	-	-	-	-	-	-	-	-	-	-	-	-	-	-	-	-	-	-	-	-	-	-	-	-	-
GO:0001085	RNA polymerase II transcription factor b...	1	-	-	-	-	-	-	-	-	-	-	-	-	-	-	-	-	-	-	-	-	-	-	-	-	-	-	-	-	-	0.00043	-	-	-	-	-	-	-	-	-	-	-	-	-	-	-	-	-
GO:0051539	4 iron, 4 sulfur cluster binding	8	-	-	2.9e-05	-	-	-	-	-	-	-	1e-13	-	-	-	-	-	0.00646	0.00042	-	-	-	-	-	-	-	-	-	-	-	-	-	-	-	-	-	-	-	-	-	0.00097	-	0.00983	-	0.00014	-	-	-
GO:0008270	zinc ion binding	10	-	-	-	-	-	0.00105	-	-	-	-	2.5e-07	0.00271	-	-	-	-	1.9e-07	-	-	-	1.6e-17	-	-	6.1e-08	0.0007	-	-	-	-	-	-	-	-	-	-	-	-	-	-	-	-	-	-	0.00409	-	0.00238	-
GO:0003777	microtubule motor activity	21	-	0.00036	-	-	-	-	0.00019	0.0012	-	-	4.8e-05	0.0019	-	-	-	4.3e-07	-	-	-	-	-	-	-	4.1e-10	0.00561	-	-	-	-	-	-	-	0.00032	-	-	-	-	-	-	0.0043	-	-	0.00094	-	-	1.4e-05	0.00331
GO:0008251	tRNA-specific adenosine deaminase activi...	2	-	-	-	-	-	-	-	-	-	-	2.8e-13	-	-	-	-	-	-	-	-	-	-	-	-	0.00074	-	-	-	-	-	-	-	-	-	-	-	-	-	-	-	-	-	-	-	-	-	-	-
GO:0043140	ATP-dependent 3'-5' DNA helicase activit...	1	-	-	-	-	-	-	8e-12	-	-	-	-	-	-	-	-	-	-	-	-	-	-	-	-	-	-	-	-	-	-	-	-	-	-	-	-	-	-	-	-	-	-	-	-	-	-	-	-
GO:0046982	protein heterodimerization activity	45	-	-	6.5e-06	0.0068	-	0.00016	-	-	0.00011	0.0026	1.9e-07	0.00067	7.5e-07	-	0.00122	0.0026	2.1e-06	0.00217	-	2.5e-05	-	-	0.0064	1.1e-09	-	-	0.0005	0.00027	-	2e-05	0.00052	3.3e-27	7e-06	-	0.00975	-	0.00457	0.0018	0.00016	0.0024	-	-	-	1.1e-07	0.00011	0.00011	0.00151
GO:0004817	cysteine-tRNA ligase activity	3	-	-	-	-	-	-	-	1.1e-05	-	-	4.4e-15	-	-	-	-	-	-	-	-	-	-	-	-	2.1e-05	-	-	-	-	-	-	-	-	-	-	-	-	-	-	-	-	-	-	-	-	-	-	-
GO:0004402	histone acetyltransferase activity	25	-	-	-	-	-	-	-	-	7.1e-05	-	1e-30	-	-	-	4.7e-07	-	0.00017	-	-	0.00012	-	-	-	0.00935	-	-	0.00073	-	1e-06	-	-	4.2e-05	3.6e-12	-	-	-	0.00165	-	0.00039	-	-	-	0.00371	-	-	2.6e-12	-
GO:0017025	TBP-class protein binding	1	-	-	-	-	-	-	-	-	-	-	-	-	-	-	-	-	-	-	-	-	-	-	-	-	-	-	-	-	-	0.00603	-	-	-	-	-	-	-	-	-	-	-	-	-	-	-	-	-
GO:0003680	AT DNA binding	5	-	-	-	-	-	-	-	-	0.00102	-	-	-	-	0.00197	-	-	-	-	-	-	-	-	-	-	-	-	-	-	-	-	-	-	-	-	-	-	-	-	0.00342	-	-	-	-	-	-	0.0043	-
GO:0008409	5'-3' exonuclease activity	6	-	-	-	0.00528	-	-	-	-	-	-	-	-	-	-	0.0063	-	7.2e-05	-	-	-	-	-	-	-	-	-	-	-	0.0085	-	-	-	-	-	-	-	-	-	-	-	-	-	-	-	-	-	0.00921
GO:0035091	phosphatidylinositol binding	1	-	-	-	-	-	-	0.00018	-	-	-	-	-	-	-	-	-	-	-	-	-	-	-	-	-	-	-	-	-	-	-	-	-	-	-	-	-	-	-	-	-	-	-	-	-	-	-	-
GO:0005524	ATP binding	24	-	8.9e-05	-	-	-	-	6.1e-21	1.3e-28	-	0.0035	-	2.6e-11	-	-	-	6.5e-12	-	-	4.4e-15	-	-	-	-	1e-30	-	0.068	-	-	-	0.00197	-	-	-	-	-	-	3.3e-06	-	-	9.3e-28	-	2.5e-30	-	1.8e-15	0.00034	-	2.1e-18
GO:0003723	RNA binding	41	0.0033	0.00055	0.00125	-	-	0.00021	3.7e-05	0.00152	-	0.0092	4.6e-07	0.00019	0.00592	-	4e-05	3.5e-07	1.2e-06	2e-05	0.00024	-	0.0032	-	-	1e-30	-	-	2.1e-05	0.00063	8.4e-07	0.00211	-	5.6e-10	1.7e-06	-	-	-	-	-	-	3.5e-08	-	7.4e-06	0.00536	0.00056	-	-	3.1e-09
GO:0008134	transcription factor binding	2	-	-	-	-	-	-	-	-	0.00058	-	-	-	-	-	-	-	-	-	-	-	-	-	-	-	-	-	-	-	-	-	-	-	-	-	-	-	-	-	-	-	-	-	-	-	-	-	-
GO:0000976	transcription regulatory region sequence...	3	-	-	-	-	-	-	-	-	-	-	-	-	-	-	-	-	-	-	-	-	-	-	-	-	0.0011	-	-	-	-	-	-	-	-	-	-	-	-	-	0.00188	-	-	-	-	-	-	0.00012	-
GO:0005516	calmodulin binding	9	-	-	-	-	-	-	2.1e-09	9.9e-05	-	-	-	-	-	-	-	-	0.0025	-	0.00171	-	-	-	-	2.9e-07	-	-	-	-	-	-	-	-	-	-	-	-	-	-	-	0.00249	-	-	-	-	-	-	-
GO:0004843	thiol-dependent ubiquitin-specific prote...	1	-	-	-	-	-	-	-	-	-	-	-	-	-	-	-	-	-	-	-	-	-	-	-	6.2e-08	-	-	-	-	-	-	-	-	-	-	-	-	-	-	-	-	-	-	-	-	-	-	-
GO:0001026	TFIIIB-type transcription factor activit...	1	-	-	-	-	-	-	-	-	-	-	-	-	-	-	-	-	-	-	-	-	-	-	-	0.00515	-	-	-	-	-	-	-	-	-	-	-	-	-	-	-	-	-	-	-	-	-	-	-
GO:0003677	DNA binding	70	1e-30	4.1e-08	7.9e-30	1e-30	-	2.3e-10	2.9e-13	4.1e-10	1e-30	3.3e-22	1e-30	2.5e-07	2e-24	1e-30	1e-30	1e-09	1e-30	1.8e-27	9.3e-06	1e-30	-	-	1.1e-16	1e-30	2.2e-16	-	2.2e-16	2.3e-29	1e-30	3.7e-17	1.6e-21	1e-30	1e-30	-	1.9e-16	2.5e-25	0.00726	1e-30	6.7e-30	2.6e-06	1e-30	3.3e-09	2.7e-21	2.8e-08	1.4e-12	1e-30	2.8e-11
GO:0019789	SUMO transferase activity	14	-	-	-	-	-	-	3.2e-05	2.4e-05	-	-	-	-	-	-	-	-	0.00025	-	-	-	-	-	-	4.7e-06	-	-	0.00964	-	-	-	-	-	-	-	-	-	-	-	-	0.00064	-	9.5e-06	-	1.1e-07	-	-	-
GO:0000982	transcription factor activity, RNA polym...	13	-	-	-	-	-	-	-	-	0.00032	-	-	-	-	-	2.3e-12	-	-	-	-	-	-	-	-	-	-	-	-	-	2.7e-13	-	0.00171	-	6e-20	-	-	-	-	-	6.6e-07	-	0.00232	-	7.2e-06	-	-	2.2e-21	-
GO:0001046	core promoter sequence-specific DNA bind...	2	-	-	-	-	-	-	-	-	2.1e-07	-	-	-	-	4.1e-06	-	-	-	-	-	-	-	-	-	-	-	-	-	-	-	-	-	-	-	-	-	-	-	-	-	-	-	-	-	-	-	-	-
GO:0000166	nucleotide binding	1	-	-	-	-	-	-	-	-	-	-	-	-	-	-	-	-	-	-	-	-	-	1	-	-	-	-	-	-	-	-	-	-	-	-	-	-	-	-	-	-	-	-	-	-	-	-	-
GO:0004526	ribonuclease P activity	1	-	-	-	-	-	-	-	-	-	-	-	-	-	-	-	-	-	-	-	-	-	-	-	-	-	-	-	-	-	-	0.00011	-	-	-	-	-	-	-	-	-	-	-	-	-	-	-	-
GO:0004386	helicase activity	15	-	-	-	-	1.6e-05	7.1e-07	0.00038	-	-	-	0.00435	-	-	-	-	-	1.7e-06	0.0078	-	-	-	-	-	0.00025	-	-	0.00535	-	-	-	-	-	-	0.0093	-	-	-	-	-	-	0.00384	-	-	2.3e-06	-	0.00679	-
GO:0003712	transcription cofactor activity	53	0.0048	0.00765	0.00019	7.9e-05	-	0.00203	2.6e-05	0.00017	6.2e-05	-	1e-30	0.00034	0.00015	-	6.1e-14	0.00182	2.7e-09	-	0.00011	0.00068	-	-	-	1.7e-20	0.00095	-	3.5e-06	0.00514	3.1e-13	0.00034	0.00059	4e-10	7.9e-22	-	-	-	0.00195	-	7.9e-05	0.00108	0.00425	0.00032	-	0.00179	-	8.7e-13	0.00949
GO:0016874	ligase activity	1	-	-	-	-	0.0032	-	-	-	-	-	-	-	-	-	-	-	-	-	-	-	-	-	-	-	-	-	-	-	-	-	-	-	-	-	-	-	-	-	-	-	-	-	-	-	-	-	-
GO:0000993	RNA polymerase II core binding	1	-	-	-	-	-	-	-	-	-	-	-	-	-	-	-	-	-	-	-	-	0.0073	-	-	-	-	-	-	-	-	-	-	-	-	-	-	-	-	-	-	-	-	-	-	-	-	-	-
GO:0043565	sequence-specific DNA binding	64	1.5e-13	9.4e-05	2.5e-14	4.9e-16	-	4.1e-09	-	0.00036	1e-30	1.5e-11	-	0.00056	6e-11	1e-30	1.9e-11	0.00405	8.5e-15	1e-10	0.00034	1.1e-15	-	-	4e-08	1.8e-09	0.00065	-	0.00146	5.2e-18	8.6e-10	3.5e-05	1.5e-07	5.2e-12	1.6e-28	-	2.5e-13	5.7e-07	0.00013	5.5e-14	1.1e-15	3.3e-06	9.3e-19	0.00019	6.9e-06	0.00117	5.2e-10	2.5e-18	-
[truncated: 28 more columns]

## Sheet: e
GOID	GO Description	Present At	Triticum urartu	Phaseolus angularis	Solanum lycopersicum	Triticum aestivum	Cucumis melo	Cicer arietinum	Oryza rufipogon	Ricinus communis	Nelumbo nucifera	Oryza barthii	Leersia perrieri	Brachypodium distachyon	Glycine soja	Genlisea aurea	Beta vulgaris subsp. vulgaris	Eucalyptus grandis	Brassica oleracea var. oleracea	Sorghum bicolor	Capsella rubella	Theobroma cacao	Oryza punctata	Oryza glumipatula	Cajanus cajan	Arabidopsis thaliana	Brassica rapa subsp. pekinensis	Citrus sinensis	Eutrema salsugineum	Lupinus angustifolius	Oryza glaberrima	Oryza sativa subsp. japonica	Corchorus olitorius	Marchantia polymorpha subsp. polymorpha	Morus notabilis	Nicotiana sylvestris	Solanum tuberosum	Brassica napus	Vitis vinifera	Musa acuminata subsp. malaccensis	Prunus persica	Nicotiana tabacum	Physcomitrella patens subsp. patens	Nicotiana attenuata	Spinacia oleracea	Oryza sativa subsp. indica	Arabis alpina	Ananas comosus	Populus trichocarpa
GO:0003899	DNA-directed 5'-3' RNA polymerase activi...	13	0.00704	-	-	1.8e-05	-	-	-	-	-	-	-	0.00142	-	-	0.0006	-	-	0.00091	-	-	-	0.00783	-	-	-	-	-	0.0053	0.00587	0.00256	-	-	-	-	-	-	-	-	-	0.00017	-	-	-	-	-	-	-
GO:0005516	calmodulin binding	17	-	-	-	5e-07	-	0.0007	-	0.00371	-	-	-	-	5e-08	-	0.00066	-	0.00077	-	-	-	-	-	0.00061	3.9e-05	0.0041	-	-	1.7e-05	-	-	-	-	0.00075	-	-	6.1e-05	-	-	-	0.00184	-	-	-	-	-	-	-
GO:0008536	Ran GTPase binding	7	0.00228	-	0.00801	0.00035	-	-	-	-	-	-	-	-	-	-	-	-	-	-	-	-	-	-	-	0.00134	-	-	-	-	-	-	-	-	-	-	-	-	0.0014	-	-	-	-	-	-	-	-	-	0.00642
GO:0008757	S-adenosylmethionine-dependent methyltra...	2	-	-	-	-	-	-	-	-	-	-	-	-	-	-	-	0.00284	-	-	-	-	-	-	-	-	-	-	-	-	-	-	-	-	-	-	-	-	-	-	-	-	-	-	-	-	-	-	0.00853
GO:0003910	DNA ligase (ATP) activity	1	-	-	-	-	-	-	-	-	-	-	-	-	-	-	-	-	-	-	-	-	-	-	-	-	-	-	-	-	-	-	-	-	-	-	-	-	-	-	-	-	-	-	-	-	-	-	-
GO:0004556	alpha-amylase activity	1	-	-	-	-	-	-	-	-	-	-	-	-	-	-	-	-	-	-	-	-	-	-	-	-	-	-	-	-	-	-	-	-	-	-	-	-	-	-	-	-	-	-	-	-	-	-	-
GO:0051082	unfolded protein binding	58	0.00087	-	0.00025	2.4e-24	-	0.00049	0.00668	0.00139	-	8.5e-05	3.1e-09	-	1e-06	-	2.9e-06	6.7e-12	4.2e-07	-	9.3e-06	1.3e-05	0.00032	5.7e-05	3.7e-07	0.00749	5.1e-06	2e-09	8e-05	0.0052	0.00024	1.4e-06	0.00054	-	0.00318	-	8.5e-07	6.7e-10	3.2e-07	8.6e-08	0.00017	2.4e-13	-	3.3e-08	0.00723	0.00037	1.3e-06	-	4.2e-06
GO:0016887	ATPase activity	11	-	-	5.3e-09	-	-	-	-	-	-	-	-	1.2e-08	-	-	-	-	-	-	-	-	-	0.00335	-	8.1e-18	-	-	-	-	-	0.00034	-	-	-	-	-	-	8.4e-09	-	-	-	0.00203	-	-	-	-	-	7.4e-17
GO:0031492	nucleosomal DNA binding	1	-	-	-	1e-08	-	-	-	-	-	-	-	-	-	-	-	-	-	-	-	-	-	-	-	-	-	-	-	-	-	-	-	-	-	-	-	-	-	-	-	-	-	-	-	-	-	-	-
GO:0045735	nutrient reservoir activity	15	-	0.00569	-	1.6e-05	0.00189	0.00209	-	-	-	-	-	-	9.3e-06	-	-	-	-	-	-	0.00899	-	-	-	-	-	-	-	1.6e-07	-	-	-	-	0.00103	-	-	-	-	-	-	-	-	-	-	-	-	-	-
GO:0008026	ATP-dependent helicase activity	3	-	-	-	-	-	-	-	-	-	-	-	-	-	-	-	-	-	-	-	-	0.00809	-	-	-	-	-	0.00602	-	-	-	-	-	-	-	-	-	-	-	-	-	-	-	-	-	-	-	-
GO:0046982	protein heterodimerization activity	2	-	-	-	-	-	-	-	-	-	-	-	-	-	-	-	-	-	-	-	0.00907	-	-	-	-	-	-	-	-	-	-	-	-	-	-	-	-	-	-	-	-	-	-	-	-	-	-	-
GO:0004165	dodecenoyl-CoA delta-isomerase activity	1	-	-	-	-	-	-	-	-	-	-	-	-	6.4e-07	-	-	-	-	-	-	-	-	-	-	-	-	-	-	-	-	-	-	-	-	-	-	-	-	-	-	-	-	-	-	-	-	-	-
GO:0004004	ATP-dependent RNA helicase activity	6	-	-	0.00165	-	-	-	-	-	-	-	-	-	-	-	-	-	-	-	-	-	-	-	-	1.8e-05	-	-	-	-	-	0.00033	-	-	-	-	-	-	4.6e-05	-	-	-	-	-	-	-	-	-	2e-06
GO:0031369	translation initiation factor binding	23	-	-	4.6e-05	1.6e-06	-	-	-	-	-	-	-	-	1.3e-07	-	-	1.7e-06	0.00145	-	1.1e-05	-	-	-	-	0.00277	8.4e-06	-	1.4e-07	9.7e-09	-	-	-	-	-	-	-	1.9e-05	-	-	-	7.7e-07	-	-	-	-	3.1e-06	-	7.7e-07
GO:0008327	methyl-CpG binding	1	-	-	-	-	-	-	-	-	-	-	-	-	-	-	-	-	-	-	-	-	-	-	-	0.00267	-	-	-	-	-	-	-	-	-	-	-	-	-	-	-	-	-	-	-	-	-	-	-
GO:0004373	glycogen (starch) synthase activity	12	-	-	-	-	0.00628	-	-	-	-	-	-	-	0.00133	-	-	0.00093	-	-	-	-	-	-	-	-	-	-	-	-	-	-	-	-	-	-	-	0.00184	-	-	-	0.00222	-	-	-	-	-	0.00059	-
GO:0019239	deaminase activity	1	-	-	-	-	-	-	-	-	-	-	-	-	-	-	-	-	-	-	-	-	-	-	-	-	-	-	-	-	-	-	0.00842	-	-	-	-	-	-	-	-	-	-	-	-	-	-	-	-
GO:0005094	Rho GDP-dissociation inhibitor activity	5	-	-	-	0.00295	-	-	-	-	-	-	-	-	-	-	-	-	-	0.00668	-	-	-	-	-	-	-	-	-	-	-	-	-	-	-	-	-	-	-	0.00918	-	-	-	-	-	-	-	-	-
GO:0005179	hormone activity	2	-	-	-	2e-06	-	-	-	-	-	-	-	-	-	-	-	-	-	-	-	-	-	-	-	-	-	-	-	-	-	-	-	-	-	-	-	-	-	-	-	-	-	-	-	-	-	-	-
GO:0004721	phosphoprotein phosphatase activity	1	-	-	-	0.00022	-	-	-	-	-	-	-	-	-	-	-	-	-	-	-	-	-	-	-	-	-	-	-	-	-	-	-	-	-	-	-	-	-	-	-	-	-	-	-	-	-	-	-
GO:0004843	thiol-dependent ubiquitin-specific prote...	2	-	-	-	-	-	-	-	-	-	-	-	-	-	-	-	-	-	-	-	-	-	-	-	-	-	-	-	-	-	0.00242	-	-	-	-	-	-	-	-	-	-	-	-	-	-	-	-	-
GO:0004129	cytochrome-c oxidase activity	6	-	-	-	0.0073	-	-	-	-	-	-	-	0.00181	-	-	-	-	-	0.00139	-	-	-	-	-	-	-	-	-	-	-	-	-	-	-	-	-	-	-	-	-	0.00013	-	-	-	-	-	-	-
GO:0008233	peptidase activity	1	-	-	-	-	-	-	-	-	-	-	-	-	-	-	-	-	-	-	-	-	-	-	-	-	-	-	-	-	-	-	-	-	-	-	-	-	-	-	-	-	-	-	-	-	-	-	-
GO:0005096	GTPase activator activity	1	-	-	-	-	-	0.00014	-	-	-	-	-	-	-	-	-	-	-	-	-	-	-	-	-	-	-	-	-	-	-	-	-	-	-	-	-	-	-	-	-	-	-	-	-	-	-	-	-
GO:0043178	alcohol binding	1	-	-	0.00381	-	-	-	-	-	-	-	-	-	-	-	-	-	-	-	-	-	-	-	-	-	-	-	-	-	-	-	-	-	-	-	-	-	-	-	-	-	-	-	-	-	-	-	-
GO:0003843	1,3-beta-D-glucan synthase activity	1	-	-	-	-	-	-	-	-	-	-	-	-	-	-	-	-	-	0.00545	-	-	-	-	-	-	-	-	-	-	-	-	-	-	-	-	-	-	-	-	-	-	-	-	-	-	-	-	-
GO:0003918	DNA topoisomerase type II (ATP-hydrolyzi...	1	-	-	-	0.00084	-	-	-	-	-	-	-	-	-	-	-	-	-	-	-	-	-	-	-	-	-	-	-	-	-	-	-	-	-	-	-	-	-	-	-	-	-	-	-	-	-	-	-
GO:0003700	transcription factor activity, sequence-...	1	-	-	-	-	-	-	-	-	-	-	-	-	-	-	-	-	-	-	-	-	-	-	-	-	-	-	-	-	-	-	-	-	-	-	-	-	-	-	-	-	-	-	-	-	-	0.00021	-
GO:0004618	phosphoglycerate kinase activity	1	-	-	-	-	-	-	-	-	-	-	-	-	-	-	-	-	-	-	-	-	-	-	-	-	-	-	-	-	-	-	-	-	-	-	-	-	-	-	-	-	0.00651	-	-	-	-	-	-
GO:0042803	protein homodimerization activity	1	-	-	-	-	-	-	-	-	-	-	-	-	-	-	-	-	-	-	-	-	-	-	-	-	-	-	-	-	-	-	-	-	-	-	-	-	-	0.00594	-	-	-	-	-	-	-	-	-
GO:0016279	protein-lysine N-methyltransferase activ...	1	-	-	-	0.00575	-	-	-	-	-	-	-	-	-	-	-	-	-	-	-	-	-	-	-	-	-	-	-	-	-	-	-	-	-	-	-	-	-	-	-	-	-	-	-	-	-	-	-
GO:0033201	alpha-1,4-glucan synthase activity	1	-	-	-	-	-	-	-	-	-	-	-	-	0.00023	-	-	-	-	-	-	-	-	-	-	-	-	-	-	-	-	-	-	-	-	-	-	-	-	-	-	-	-	-	-	-	-	-	-
GO:1990380	Lys48-specific deubiquitinase activity	5	-	-	-	-	-	-	0.00023	-	-	0.00057	-	-	-	-	-	-	-	-	-	-	-	-	-	-	-	-	-	-	-	4.1e-06	-	-	-	-	-	-	-	-	-	-	-	-	-	-	-	-	-
GO:0008094	DNA-dependent ATPase activity	2	-	-	-	-	-	-	-	-	-	-	-	-	-	-	-	-	-	-	-	-	-	-	-	-	-	-	-	-	-	-	-	-	-	-	-	-	-	-	-	-	-	-	-	-	-	-	-
GO:0017025	TBP-class protein binding	3	-	-	-	-	-	-	-	-	-	-	-	-	-	-	-	-	-	-	-	-	-	-	-	-	-	-	-	-	-	-	-	-	-	-	-	-	-	-	-	-	-	-	-	-	-	-	-
GO:0030151	molybdenum ion binding	2	-	-	-	0.00383	-	-	-	-	-	-	-	-	-	-	-	-	-	-	-	-	-	-	-	-	-	-	-	-	-	-	-	-	-	-	-	-	-	-	-	-	-	-	-	-	-	-	-
GO:0043546	molybdopterin cofactor binding	1	-	-	-	7.4e-05	-	-	-	-	-	-	-	-	-	-	-	-	-	-	-	-	-	-	-	-	-	-	-	-	-	-	-	-	-	-	-	-	-	-	-	-	-	-	-	-	-	-	-
GO:0009011	starch synthase activity	2	-	-	-	-	-	-	-	-	-	-	-	-	0.00023	-	-	-	-	-	-	-	-	-	-	-	-	-	-	-	-	-	-	-	-	-	-	-	-	-	-	-	-	-	-	-	-	-	-
GO:0003682	chromatin binding	64	8.5e-07	-	8.6e-09	1.7e-18	0.00123	2.4e-05	8.2e-09	1.7e-06	-	1e-06	0.00542	3e-10	7.9e-06	3.4e-06	0.00129	1.2e-13	8.4e-14	5e-05	2.3e-07	3.5e-07	0.00631	0.00046	0.00017	6.1e-11	5.3e-10	8.5e-06	2.3e-08	-	0.00032	1.7e-07	-	0.00395	0.00594	-	0.00102	3.2e-14	7.2e-09	7.1e-05	0.00827	1.6e-10	0.00193	-	4.2e-06	2.3e-06	9.5e-06	0.00234	1.6e-09
GO:0000774	adenyl-nucleotide exchange factor activi...	3	-	-	-	-	-	-	-	-	-	-	-	-	-	-	-	-	-	-	-	-	-	-	-	0.00849	-	-	-	-	-	-	-	-	-	-	-	0.00027	-	0.0034	-	-	-	-	-	-	-	-	-
GO:0004471	malate dehydrogenase (decarboxylating) (...	1	-	-	-	-	-	-	-	-	-	-	-	0.00319	-	-	-	-	-	-	-	-	-	-	-	-	-	-	-	-	-	-	-	-	-	-	-	-	-	-	-	-	-	-	-	-	-	-	-
GO:0051539	4 iron, 4 sulfur cluster binding	1	-	-	-	-	-	-	-	-	-	-	-	-	-	-	-	-	-	-	-	-	-	-	-	-	-	-	-	-	-	-	-	-	-	-	-	-	-	-	-	-	-	-	-	-	-	-	-
GO:0003774	motor activity	57	0.00123	0.00151	2.8e-05	6.6e-14	2.8e-05	7.1e-09	8e-12	0.00022	-	2.1e-07	5.4e-26	8.6e-08	8e-08	-	0.00563	0.00024	1e-09	2.7e-11	4.6e-06	-	2.7e-07	3.3e-13	6.3e-08	4e-19	2.6e-08	2.4e-06	8.2e-07	3.5e-06	0.0002	0.00034	-	-	0.00343	-	0.0001	1.3e-22	0.00381	-	1.3e-05	2.2e-11	-	-	6.4e-05	2.7e-05	5.9e-07	-	2e-08
GO:0042393	histone binding	26	-	-	2.4e-08	0.00277	0.00739	-	-	0.00407	-	-	-	1.1e-06	-	-	-	0.00652	2.5e-08	0.00246	1.3e-05	-	-	-	-	3.8e-20	9.9e-06	1.8e-09	0.00602	-	-	0.0011	-	-	-	-	-	1.4e-06	7.7e-09	-	-	4.4e-06	0.00122	-	-	-	0.00256	-	3.2e-12
GO:0004402	histone acetyltransferase activity	1	-	-	-	-	-	-	-	0.00563	-	-	-	-	-	-	-	-	-	-	-	-	-	-	-	-	-	-	-	-	-	-	-	-	-	-	-	-	-	-	-	-	-	-	-	-	-	-	-
GO:0003917	DNA topoisomerase type I activity	1	-	-	-	-	-	-	-	-	-	-	-	-	6.7e-08	-	-	-	-	-	-	-	-	-	-	-	-	-	-	-	-	-	-	-	-	-	-	-	-	-	-	-	-	-	-	-	-	-	-
GO:0015930	glutamate synthase activity	1	-	-	-	-	-	-	-	-	-	-	-	-	-	-	-	-	-	-	-	5.7e-06	-	-	-	-	-	-	-	-	-	-	-	-	-	-	-	-	-	-	-	-	-	-	-	-	-	-	-
GO:0031072	heat shock protein binding	1	-	-	-	-	-	-	-	-	-	-	3.2e-05	-	-	-	-	-	-	-	-	-	-	-	-	-	-	-	-	-	-	-	-	-	-	-	-	-	-	-	-	-	-	-	-	-	-	-	-
GO:0008237	metallopeptidase activity	1	-	-	-	-	-	-	-	-	-	-	0.00132	-	-	-	-	-	-	-	-	-	-	-	-	-	-	-	-	-	-	-	-	-	-	-	-	-	-	-	-	-	-	-	-	-	-	-	-
GO:0005504	fatty acid binding	2	-	-	-	-	-	-	-	-	-	-	-	-	-	-	-	-	-	-	-	-	-	-	-	-	-	-	-	-	-	-	-	-	-	-	-	-	-	-	-	-	-	-	-	-	-	-	0.008
GO:0004784	superoxide dismutase activity	2	-	-	-	-	-	-	-	-	-	-	-	-	-	-	-	-	-	-	-	-	-	-	-	-	-	-	-	-	-	-	-	-	-	-	-	-	-	-	-	-	-	-	-	-	-	-	-
GO:0035091	phosphatidylinositol binding	3	-	-	-	0.00151	0.00492	-	-	-	-	-	-	-	-	-	-	-	-	-	-	-	-	-	-	-	-	-	-	-	-	-	-	-	-	-	-	-	-	-	-	-	-	-	-	-	-	-	-
GO:0018024	histone-lysine N-methyltransferase activ...	5	-	-	-	-	-	-	-	-	-	-	4.3e-05	-	0.00288	-	-	-	-	-	-	-	-	-	-	0.0036	-	-	-	-	-	-	-	-	-	-	-	-	-	-	-	0.00119	-	-	-	-	-	-	-
GO:0016151	nickel cation binding	1	-	-	-	-	-	-	-	-	-	-	-	-	-	-	-	-	-	-	-	-	-	-	-	0.00768	-	-	-	-	-	-	-	-	-	-	-	-	-	-	-	-	-	-	-	-	-	-	-
GO:0008565	protein transporter activity	5	0.00414	-	-	8.8e-05	-	-	-	-	-	-	-	-	-	-	-	-	-	-	-	-	-	-	-	-	-	-	0.00913	-	-	-	-	-	-	-	-	-	-	-	-	0.00304	-	-	-	-	-	-	-
GO:0046422	violaxanthin de-epoxidase activity	2	-	-	-	-	-	-	-	-	-	-	-	-	-	-	-	-	-	-	-	-	-	-	-	-	-	-	-	-	-	-	-	-	-	-	0.0024	-	-	-	-	-	-	-	-	-	-	-	-
GO:0003777	microtubule motor activity	69	5e-14	1e-07	1.9e-09	1e-30	3.9e-20	1e-30	5.2e-28	6.4e-19	-	1.8e-18	1e-30	3.6e-12	1e-30	8.1e-11	1.6e-23	1.6e-18	6.1e-27	3.1e-15	4.3e-19	1e-30	4.8e-23	1.1e-28	1e-30	1.2e-29	9e-25	2.8e-18	6.5e-22	5.7e-27	1.3e-10	2e-14	7.9e-19	8.6e-10	8e-11	-	1.9e-14	1e-30	1.4e-08	1.1e-18	9.4e-19	1e-30	0.00027	2.3e-12	5.8e-12	2e-17	8.6e-08	2.1e-12	6.6e-22
GO:0003676	nucleic acid binding	55	2.6e-08	0.00021	0.00073	5.3e-21	-	0.0001	1e-05	0.00026	-	0.00132	2e-05	1.7e-16	-	0.00242	-	4.9e-13	0.00113	0.00118	1.5e-08	-	8.5e-05	2.3e-06	-	3.4e-05	1.1e-05	1.1e-17	1.9e-05	2e-06	4.1e-06	0.00196	0.00349	0.00013	0.00014	-	2.2e-07	9e-15	2.9e-08	0.00437	-	-	0.00018	0.00037	0.0061	-	2.2e-06	4.3e-09	1e-06
GO:0017069	snRNA binding	1	-	-	-	-	-	-	-	-	-	-	-	-	-	-	-	-	-	-	-	-	-	-	-	-	-	-	0.00854	-	-	-	-	-	-	-	-	-	-	-	-	-	-	-	-	-	-	-	-
GO:0003713	transcription coactivator activity	2	-	-	-	0.00573	-	-	-	-	-	-	-	-	-	-	-	0.00417	-	-	-	-	-	-	-	-	-	-	-	-	-	-	-	-	-	-	-	-	-	-	-	-	-	-	-	-	-	-	-
GO:0030276	clathrin binding	36	4.2e-05	6.4e-05	0.00801	1.6e-05	-	2.8e-05	7.9e-06	-	-	1.9e-05	0.00211	-	1.2e-06	-	-	-	2.1e-07	0.00011	6.2e-06	-	9.2e-05	2.1e-06	4.4e-05	0.00094	7.8e-08	-	4.5e-06	0.0043	0.00041	4.2e-07	0.00842	-	-	-	-	3.8e-12	-	-	0.00047	-	-	-	-	0.00475	0.00037	-	-
GO:0003886	DNA (cytosine-5-)-methyltransferase acti...	13	-	-	-	6.8e-12	-	-	-	0.00014	-	-	-	-	-	-	-	-	0.00688	-	-	-	-	-	-	5.4e-06	-	-	-	-	-	0.0004	-	-	-	-	-	2.9e-05	0.00518	-	-	-	-	-	0.00916	-	-	-	-
GO:0016436	rRNA (uridine) methyltransferase activit...	1	-	-	-	-	-	-	-	-	-	-	-	-	-	-	-	-	-	-	-	-	-	-	-	-	-	-	-	-	-	0.00508	-	-	-	-	-	-	-	-	-	-	-	-	-	-	-	-	-
GO:0016314	phosphatidylinositol-3,4,5-trisphosphate...	1	-	-	-	-	-	-	-	-	-	-	-	-	0.0094	-	-	-	-	-	-	-	-	-	-	-	-	-	-	-	-	-	-	-	-	-	-	-	-	-	-	-	-	-	-	-	-	-	-
GO:0003924	GTPase activity	18	-	-	-	6.5e-05	-	-	-	-	-	0.00756	-	-	0.00559	0.00482	-	-	0.00538	-	-	3.8e-07	0.00941	-	-	0.00926	0.0055	0.00078	-	-	-	-	-	-	-	-	-	0.00013	-	0.0004	-	-	-	-	-	-	-	-	0.00242
GO:0051087	chaperone binding	30	-	0.00384	0.00249	6.8e-12	-	-	-	-	-	-	0.00064	-	0.0001	-	0.00075	-	5.5e-05	0.00039	0.0008	2.7e-06	-	-	-	8.4e-05	5e-05	-	0.0022	-	-	-	0.00386	-	0.00718	-	0.00859	2.6e-08	-	-	-	0.00024	-	-	0.00602	-	-	0.00019	-
GO:0004803	transposase activity	1	-	-	-	1.6e-10	-	-	-	-	-	-	-	-	-	-	-	-	-	-	-	-	-	-	-	-	-	-	-	-	-	-	-	-	-	-	-	-	-	-	-	-	-	-	-	-	-	-	-
GO:0003989	acetyl-CoA carboxylase activity	6	-	-	-	-	-	-	-	-	-	-	-	-	-	-	-	-	-	-	-	-	-	-	-	-	-	-	-	-	-	-	0.00462	-	-	-	5.4e-05	0.00158	-	-	-	-	-	-	-	-	-	-	-
GO:0004842	ubiquitin-protein transferase activity	18	-	-	-	-	1.9e-06	0.00869	-	-	-	-	-	-	-	-	0.00806	0.00039	-	-	0.00977	-	0.00312	0.00023	-	-	-	0.00146	-	-	-	-	-	-	-	-	-	2e-05	-	-	-	-	-	-	0.00685	-	-	-	0.00223
GO:0051015	actin filament binding	2	-	-	-	-	-	-	-	-	-	-	-	-	-	-	-	-	-	-	-	-	-	-	-	-	-	-	0.00854	-	-	-	-	-	-	-	-	2.7e-05	-	-	-	-	-	-	-	-	-	-	-
GO:0043565	sequence-specific DNA binding	2	-	-	-	-	0.00788	-	-	-	-	-	-	-	-	-	-	-	-	-	-	-	-	-	-	-	-	-	-	-	-	-	-	-	-	-	-	-	-	-	-	-	-	-	-	-	-	0.00055	-
GO:0043531	ADP binding	2	-	-	-	-	-	-	-	-	-	-	-	-	-	-	-	-	-	-	-	-	-	-	-	-	-	-	-	-	-	-	-	-	-	-	-	-	-	-	-	-	-	-	-	-	-	-	-
GO:0004000	adenosine deaminase activity	4	-	-	-	-	-	-	-	-	-	-	-	-	-	-	-	-	-	-	-	0.00887	-	-	-	-	-	-	-	0.0003	-	-	-	-	-	-	-	-	-	-	-	-	-	-	-	-	-	-	-
GO:0001882	nucleoside binding	2	-	-	-	-	-	-	-	-	-	-	-	-	-	-	-	-	-	-	-	1.4e-05	-	-	-	-	-	-	-	-	-	-	-	-	-	-	-	-	-	-	-	-	-	-	-	-	-	-	-
GO:0009041	uridylate kinase activity	1	-	-	-	-	-	-	-	0.0054	-	-	-	-	-	-	-	-	-	-	-	-	-	-	-	-	-	-	-	-	-	-	-	-	-	-	-	-	-	-	-	-	-	-	-	-	-	-	-
GO:0003779	actin binding	66	2.9e-13	1.1e-11	8.8e-14	1e-30	2.6e-10	3.6e-20	4.6e-26	1.5e-10	-	8.4e-18	3.8e-22	9.3e-19	4.7e-20	0.00027	3.7e-10	1e-07	2.8e-23	5.1e-24	1.1e-13	4.7e-10	5.1e-18	2.6e-26	4.5e-20	6.7e-20	1.2e-20	1.8e-15	2.3e-13	3.8e-28	2.8e-14	3.3e-14	2.4e-06	-	3.1e-09	-	1.6e-15	1e-30	2.8e-09	4.1e-12	6.1e-05	1.1e-29	-	8.9e-07	1.5e-09	4.7e-17	2.9e-07	0.00014	4.9e-19
GO:0005525	GTP binding	41	-	0.00952	-	3e-15	-	-	8.7e-05	0.00573	-	2.7e-07	-	0.0022	-	-	-	-	4.9e-06	-	4.6e-05	8e-07	0.00034	2.9e-05	-	0.00036	5.4e-05	0.00017	0.0001	-	-	0.0012	0.00378	0.00268	0.00078	-	-	1e-09	-	0.00129	-	0.00542	-	0.00211	0.00057	1.5e-05	0.00596	-	5.9e-08
GO:0016874	ligase activity	4	-	-	-	-	0.00221	-	-	-	-	-	-	-	-	-	-	-	-	-	-	-	-	-	-	-	-	-	-	-	-	-	-	-	-	0.00614	-	-	-	-	-	-	-	-	-	-	-	-	-
GO:0016639	oxidoreductase activity, acting on the C...	1	-	-	-	-	-	-	-	-	-	-	-	-	-	-	-	-	-	-	-	5.7e-06	-	-	-	-	-	-	-	-	-	-	-	-	-	-	-	-	-	-	-	-	-	-	-	-	-	-	-
GO:0005086	ARF guanyl-nucleotide exchange factor ac...	1	-	-	-	-	-	-	-	-	-	-	-	-	-	-	-	-	-	-	-	-	-	-	-	-	-	0.00221	-	-	-	-	-	-	-	-	-	-	-	-	-	-	-	-	-	-	-	-	-
GO:0036459	thiol-dependent ubiquitinyl hydrolase ac...	1	-	-	-	-	-	-	-	-	-	-	-	-	-	-	-	-	-	-	-	-	-	-	-	-	-	-	-	-	-	-	-	-	-	-	-	-	-	-	-	0.00392	-	-	-	-	-	-	-
GO:0003714	transcription corepressor activity	1	-	-	-	-	-	-	-	-	-	-	-	-	-	-	-	-	-	0.00463	-	-	-	-	-	-	-	-	-	-	-	-	-	-	-	-	-	-	-	-	-	-	-	-	-	-	-	-	-
GO:0000062	fatty-acyl-CoA binding	21	-	-	-	0.00011	-	-	-	-	-	-	-	-	3.9e-05	-	-	0.00888	-	-	-	0.00017	-	-	-	-	-	3.1e-07	0.002	-	-	-	0.00462	-	0.00908	-	7.5e-05	0.00319	0.00518	0.00097	-	-	-	-	-	-	-	-	0.0012
GO:0043022	ribosome binding	16	-	-	-	2.1e-09	-	-	-	-	-	-	1.8e-05	0.00048	-	-	-	-	-	0.00206	-	-	0.00035	0.00199	-	0.00933	-	0.00443	-	0.0069	-	0.00101	-	-	-	-	-	0.00553	-	-	-	-	-	-	-	-	-	-	-
GO:0016851	magnesium chelatase activity	5	-	-	-	0.00283	-	-	-	-	-	-	-	-	-	-	-	0.00012	-	-	-	-	-	-	-	-	-	8.9e-06	-	-	-	-	-	-	-	-	-	-	-	-	-	0.0003	-	-	-	-	-	-	-
GO:0008568	microtubule-severing ATPase activity	1	-	-	-	-	-	-	-	0.00214	-	-	-	-	-	-	-	-	-	-	-	-	-	-	-	-	-	-	-	-	-	-	-	-	-	-	-	-	-	-	-	-	-	-	-	-	-	-	-
GO:0016818	hydrolase activity, acting on acid anhyd...	37	0.00011	-	0.00231	2e-14	-	7.4e-06	0.00026	-	-	3.6e-05	7e-09	0.00624	0.00332	-	-	0.00057	7.4e-05	-	3.6e-05	-	0.00523	0.0005	0.00849	3.7e-05	7.8e-05	-	0.00207	-	0.00138	-	-	-	-	-	-	1.1e-07	0.0016	-	-	-	0.00724	0.00552	-	-	0.00094	-	1.2e-05
GO:0004645	phosphorylase activity	2	-	-	-	-	-	-	-	-	-	-	-	-	-	-	-	-	-	-	-	-	-	-	-	-	-	-	-	-	-	-	-	-	-	-	-	-	-	-	-	-	-	-	-	-	-	-	-
GO:0008234	cysteine-type peptidase activity	3	-	-	-	-	-	-	-	-	-	-	-	-	-	-	-	-	-	-	-	-	5.3e-05	-	-	-	-	-	-	-	-	-	-	-	-	-	-	-	-	-	1e-30	-	-	-	-	-	-	-	-
GO:0005509	calcium ion binding	2	-	-	-	-	-	-	-	-	-	-	-	-	-	-	-	-	-	-	-	-	-	-	-	-	-	0.00938	-	-	-	-	-	-	-	-	-	-	-	-	-	-	-	-	-	-	-	-	-
GO:0003746	translation elongation factor activity	8	-	-	-	-	0.00033	0.00235	-	-	-	-	-	-	-	-	-	-	-	-	-	-	-	-	-	-	-	-	-	-	-	-	-	-	-	0.00078	-	-	-	-	-	3.2e-05	-	-	-	-	-	-	-
GO:0004198	calcium-dependent cysteine-type endopept...	1	-	-	-	-	-	-	-	-	-	-	-	-	-	-	-	-	-	-	-	-	-	-	-	-	-	-	-	-	-	0.00751	-	-	-	-	-	-	-	-	-	-	-	-	-	-	-	-	-
GO:0044877	macromolecular complex binding	8	0.00218	-	-	-	-	-	-	-	-	-	-	-	-	-	-	-	0.00018	-	0.00255	-	0.00474	-	-	-	0.00039	-	0.00261	-	-	-	-	-	-	-	-	-	-	-	-	-	-	-	-	-	-	-	-
GO:0004222	metalloendopeptidase activity	1	-	-	-	-	-	-	-	-	-	-	-	-	-	-	-	-	-	-	-	-	-	-	-	-	-	0.00709	-	-	-	-	-	-	-	-	-	-	-	-	-	-	-	-	-	-	-	-	-
GO:0003743	translation initiation factor activity	51	0.00016	0.00613	0.00732	8.8e-06	2e-06	0.00044	-	0.00871	1.7e-09	-	-	-	2.3e-05	-	-	0.00703	0.00262	-	0.00157	1.7e-10	0.0076	-	7.4e-06	0.00014	0.00796	-	0.00457	0.002	-	0.00805	0.00405	0.00971	5.7e-05	1.4e-13	0.00559	0.0072	0.00235	-	-	1.8e-13	0.00061	2.5e-06	-	-	0.00083	0.00042	0.00014
GO:0004869	cysteine-type endopeptidase inhibitor ac...	1	-	-	-	-	-	-	-	-	-	-	-	-	-	-	-	-	-	-	-	-	-	-	-	-	-	-	-	-	-	-	-	-	-	-	-	-	-	-	-	-	-	-	-	-	-	0.00326	-
GO:0008092	cytoskeletal protein binding	3	-	-	-	-	-	-	-	-	-	-	-	-	-	-	-	-	0.00174	-	-	-	-	-	-	-	0.00182	-	-	-	-	-	-	-	-	-	-	-	-	-	-	-	-	-	-	-	-	-	-
GO:0046983	protein dimerization activity	1	-	-	-	-	-	-	-	-	-	-	-	-	-	-	-	-	-	-	-	-	-	-	0.00539	-	-	-	-	-	-	-	-	-	-	-	-	-	-	-	-	-	-	-	-	-	-	-	-
GO:0005524	ATP binding	64	0.0024	-	0.00054	1.6e-12	4.5e-07	7.6e-08	8.5e-15	2.1e-09	-	3.3e-06	1.9e-10	-	2.7e-11	7.2e-08	2.8e-05	1.5e-06	1.7e-12	5e-06	1.7e-08	5.2e-09	2.8e-07	2e-09	9.9e-14	2.1e-15	3.2e-10	4.2e-05	4.6e-09	2.1e-05	0.00049	2.3e-05	6.2e-05	3.6e-06	0.0003	-	0.00504	1.3e-20	4.4e-06	0.0018	-	2.6e-18	0.00076	2.4e-05	0.00348	2.6e-06	3.1e-06	-	3e-11
GO:0003723	RNA binding	60	0.00461	0.00365	-	5.3e-09	0.00027	0.00119	6.9e-07	0.00181	-	0.00207	0.00018	-	0.00052	0.001	2.8e-05	4.7e-07	2.5e-08	0.00169	2.2e-05	1.5e-05	0.00102	6.9e-08	-	0.00831	3.1e-05	2.1e-09	0.00127	1.1e-06	0.00015	4e-07	0.00939	4e-07	0.00766	-	7.3e-05	7.1e-11	-	2.5e-07	0.00103	1e-13	0.00136	0.00907	7.2e-06	2.1e-09	4.2e-08	8.1e-05	2.7e-06
GO:0003677	DNA binding	18	-	-	0.00531	1e-08	-	-	-	-	-	0.00814	-	0.00292	-	-	-	0.0003	-	0.005	-	-	-	-	-	-	-	-	-	-	-	-	-	-	-	-	0.00052	-	0.00064	-	-	0.00408	0.00028	-	0.00889	-	-	1.6e-07	-
GO:0003950	NAD+ ADP-ribosyltransferase activity	1	-	-	-	-	-	-	-	-	-	-	-	-	-	-	-	-	-	-	-	0.00011	-	-	-	-	-	-	-	-	-	-	-	-	-	-	-	-	-	-	-	-	-	-	-	-	-	-	-
GO:0004861	cyclin-dependent protein serine/threonin...	2	-	-	-	-	-	-	-	-	-	-	-	-	-	-	-	-	-	-	-	-	-	-	-	-	-	-	-	-	-	-	-	-	-	-	0.0083	-	-	-	-	-	-	-	-	-	-	-	-
GO:0046872	metal ion binding	1	-	-	-	-	-	-	-	-	-	-	-	-	-	-	-	-	-	-	-	-	-	-	-	-	-	-	-	-	-	-	-	-	-	-	-	-	-	-	-	0.0071	-	-	-	-	-	-	-
GO:0017022	myosin binding	2	-	-	-	-	-	-	-	-	-	-	-	-	-	-	-	-	-	-	-	-	-	-	-	0.0005	-	-	-	-	-	-	-	-	-	-	-	-	-	-	-	-	-	-	-	-	-	-	-
GO:0008649	rRNA methyltransferase activity	3	-	-	-	0.00072	-	-	-	-	-	-	-	-	-	-	-	-	-	-	-	-	-	-	-	-	-	-	-	-	-	-	-	-	-	-	-	-	-	-	-	-	-	-	-	-	-	-	0.00775
GO:0043424	protein histidine kinase binding	1	-	-	-	-	-	-	-	-	-	-	-	-	-	-	-	-	-	-	-	-	-	-	-	-	-	-	-	-	-	-	-	-	-	-	-	-	-	-	-	-	-	-	-	-	-	-	-
GO:0004430	1-phosphatidylinositol 4-kinase activity	1	-	-	-	-	-	-	-	-	-	-	-	-	-	-	-	-	-	-	-	-	-	-	-	0.00033	-	-	-	-	-	-	-	-	-	-	-	-	-	-	-	-	-	-	-	-	-	-	-
GO:0051879	Hsp90 protein binding	1	-	-	-	-	-	-	-	-	-	-	-	-	-	-	-	-	-	-	-	-	-	-	-	0.0005	-	-	-	-	-	-	-	-	-	-	-	-	-	-	-	-	-	-	-	-	-	-	-
GO:0003697	single-stranded DNA binding	2	-	-	-	-	-	-	-	-	-	-	-	-	-	-	-	-	-	-	-	-	-	-	-	-	-	-	-	-	-	-	-	-	-	-	-	-	-	-	-	-	-	-	-	-	-	-	-
GO:0005515	protein binding	1	-	-	-	-	-	-	-	-	-	-	-	-	-	-	-	-	-	-	-	-	-	-	-	-	-	-	-	-	-	-	-	-	0.00927	-	-	-	-	-	-	-	-	-	-	-	-	-	-
GO:0046539	histamine N-methyltransferase activity	1	-	-	-	-	-	-	-	-	-	-	-	-	-	-	-	-	-	-	-	-	-	-	-	-	-	-	-	-	-	-	-	-	-	-	-	-	-	-	-	-	-	-	-	-	-	-	-
GO:0008017	microtubule binding	69	1.4e-13	1.9e-08	1.2e-18	1e-30	3e-22	1e-30	1e-30	4.7e-20	-	3e-26	1e-30	2e-20	1e-30	8.4e-13	1.3e-23	6.9e-22	1.3e-29	1.6e-26	3.4e-22	1e-30	1.7e-26	1e-30	1e-30	1e-30	2.1e-24	8.5e-21	3.8e-22	4.5e-30	5.5e-18	2.7e-26	3.7e-16	2.8e-11	2.5e-12	-	6.4e-15	1e-30	7e-18	7.2e-28	1.2e-17	1e-30	0.00051	2.1e-13	1.8e-12	4.7e-21	3.1e-08	9.2e-15	1e-30
GO:0005198	structural molecule activity	12	-	-	-	5e-13	-	-	-	-	-	-	-	-	-	-	-	7.3e-07	0.0025	-	-	-	0.0009	-	-	8e-05	0.00222	-	-	-	-	-	-	-	-	-	-	2e-05	-	-	0.00546	-	-	-	-	-	-	-	-
GO:0004003	ATP-dependent DNA helicase activity	2	-	-	-	0.00092	-	-	0.00054	-	-	-	-	-	-	-	-	-	-	-	-	-	-	-	-	-	-	-	-	-	-	-	-	-	-	-	-	-	-	-	-	-	-	-	-	-	-	-	-
GO:0015386	potassium:proton antiporter activity	2	-	-	-	-	-	-	-	-	-	-	-	-	-	-	-	-	-	-	-	-	-	-	-	0.00372	-	-	-	-	-	-	-	-	-	-	-	-	-	-	-	-	-	-	-	-	-	-	-
GO:0051020	GTPase binding	3	-	-	0.00228	-	-	-	-	-	-	-	-	-	-	-	-	-	-	-	-	-	-	-	-	-	-	-	-	-	-	-	-	-	-	-	-	-	-	-	-	-	-	-	-	-	-	-	0.00571
GO:0015299	solute:proton antiporter activity	1	-	-	-	-	-	-	-	-	-	-	-	-	-	-	-	-	-	-	-	-	-	-	-	-	-	-	-	-	-	-	-	-	-	-	-	-	-	-	-	-	-	-	-	-	-	-	-
GO:0005200	structural constituent of cytoskeleton	30	-	0.00171	0.0019	0.00223	-	-	-	-	-	-	-	-	0.0005	0.00997	-	-	3.5e-07	0.0017	0.00044	5.3e-07	-	-	-	0.00597	3.4e-07	0.00467	0.00111	-	-	-	-	-	-	-	-	2.8e-14	0.00105	-	-	-	-	-	0.00393	-	0.00018	-	0.00169
GO:0004386	helicase activity	21	-	-	-	-	-	-	-	0.0001	0.00043	-	-	-	0.00029	-	-	-	-	0.00948	-	4.4e-05	-	-	-	2.2e-05	-	0.00137	0.00356	-	-	-	-	-	1.7e-05	3.1e-09	-	0.0077	-	-	-	6.5e-09	-	0.00422	-	-	0.00924	0.0032	-
GO:0001026	TFIIIB-type transcription factor activit...	12	-	-	-	-	-	-	-	-	-	-	-	-	-	-	-	-	7.5e-06	-	-	-	-	-	-	2.8e-06	2.9e-06	-	0.00051	-	-	-	-	-	-	-	-	5.6e-09	-	-	-	0.00011	-	-	-	-	-	-	-
GO:0008184	glycogen phosphorylase activity	9	-	-	-	-	-	-	-	-	-	-	-	-	0.00516	-	-	-	-	-	-	0.00081	-	-	0.00324	-	-	0.00026	-	-	-	-	-	-	-	-	3.9e-05	-	-	-	-	0.00063	-	-	-	-	-	-	-
GO:0031491	nucleosome binding	14	-	-	4.8e-09	3.8e-14	-	-	-	-	-	-	2.5e-08	5.3e-09	-	-	-	-	-	-	-	-	-	-	-	1.7e-06	-	-	-	-	-	0.0013	-	-	-	-	-	2.2e-06	8.6e-06	-	-	-	0.00014	-	-	-	-	-	2.6e-16
GO:0009881	photoreceptor activity	1	-	-	-	-	-	-	-	-	-	-	-	-	-	-	-	-	-	-	-	-	-	-	-	-	-	-	-	-	-	0.00453	-	-	-	-	-	-	-	-	-	-	-	-	-	-	-	-	-
GO:0000993	RNA polymerase II core binding	1	-	-	-	-	-	-	-	-	-	-	-	-	-	-	-	-	-	-	-	-	-	-	-	0.00485	-	-	-	-	-	-	-	-	-	-	-	-	-	-	-	-	-	-	-	-	-	-	-
GO:0000991	transcription factor activity, core RNA ...	2	-	-	-	-	-	-	-	-	-	-	-	-	-	-	-	-	-	-	-	-	-	-	-	-	-	-	-	-	-	-	-	-	-	-	-	-	-	-	-	-	-	-	-	-	-	-	0.008
GO:0008168	methyltransferase activity	4	-	-	-	0.00249	-	-	-	-	2.1e-07	-	-	-	-	-	-	-	-	-	-	-	-	-	-	-	-	-	-	-	-	-	-	-	-	-	-	-	-	-	-	-	-	-	-	-	-	-	-
GO:0016661	oxidoreductase activity, acting on other...	1	-	-	-	-	-	-	-	-	-	-	-	-	-	-	-	-	-	-	-	-	-	-	-	-	-	-	-	-	-	-	-	-	-	-	-	-	-	-	-	-	-	-	-	-	-	-	-
GO:0016817	hydrolase activity, acting on acid anhyd...	36	0.00092	-	-	9.4e-23	0.0078	0.00099	0.00619	0.00038	-	0.0032	0.00439	0.00551	-	-	-	-	0.00875	-	7.7e-06	0.0015	0.00641	6.4e-06	-	-	-	0.00101	0.00037	-	-	9e-05	-	-	4.8e-05	-	-	-	0.00086	-	-	0.00048	0.00024	0.00015	-	0.00447	-	0.00011	4.2e-08
GO:0003729	mRNA binding	18	-	-	-	-	-	-	0.00892	-	-	0.00081	0.00147	0.00499	-	-	-	-	0.00034	-	-	-	0.00592	0.00577	-	0.00017	0.00054	-	-	-	0.00998	0.00283	-	-	-	-	-	-	-	-	-	-	0.00015	-	-	0.00522	-	-	-
GO:0030515	snoRNA binding	1	-	-	0.00801	-	-	-	-	-	-	-	-	-	-	-	-	-	-	-	-	-	-	-	-	-	-	-	-	-	-	-	-	-	-	-	-	-	-	-	-	-	-	-	-	-	-	-	-
GO:0004392	heme oxygenase (decyclizing) activity	1	-	-	-	0.00225	-	-	-	-	-	-	-	-	-	-	-	-	-	-	-	-	-	-	-	-	-	-	-	-	-	-	-	-	-	-	-	-	-	-	-	-	-	-	-	-	-	-	-
GO:0000990	transcription factor activity, core RNA ...	3	-	-	-	-	-	-	-	-	-	-	-	-	-	-	-	-	-	-	0.00594	-	-	-	-	-	-	-	-	-	-	-	-	-	-	-	0.00419	-	-	-	-	-	-	-	-	-	-	-	-
GO:0008270	zinc ion binding	23	0.00016	-	0.00099	9.4e-20	-	-	0.00097	0.00133	-	-	2e-06	3.4e-08	0.00056	-	-	0.00083	-	0.00408	0.0006	0.00526	-	0.00363	-	-	-	-	-	-	-	-	0.00628	-	-	-	4.3e-09	7.5e-06	-	-	-	-	-	-	0.00794	-	0.00346	-	-
GO:0001129	RNA polymerase II transcription factor a...	2	-	-	-	-	-	-	-	-	-	-	-	-	-	-	-	-	-	-	-	-	-	-	-	-	-	-	-	-	-	-	-	-	-	-	-	-	-	-	-	-	-	-	-	-	-	-	0.00391
GO:2001070	starch binding	18	-	-	-	4.8e-05	-	0.00014	-	-	-	0.00037	-	-	0.0004	-	-	0.00033	-	-	-	1.6e-05	-	0.0003	-	-	-	-	-	-	-	-	-	0.0006	-	-	-	-	-	-	-	1.7e-05	-	-	-	-	-	-	-
GO:0008574	ATP-dependent microtubule motor activity...	8	-	-	8.2e-15	-	-	-	-	-	-	-	-	1.2e-07	-	-	-	-	-	7.6e-08	-	-	-	-	-	5.6e-08	-	-	-	-	-	4e-09	-	-	-	-	-	-	2.9e-15	-	-	-	-	-	-	-	-	-	2.4e-23
GO:0001106	RNA polymerase II transcription corepres...	6	-	-	0.00299	-	-	-	-	-	-	-	-	0.00033	-	-	-	-	-	-	-	-	-	-	-	-	-	-	-	-	-	-	-	-	-	-	-	-	0.00942	-	-	-	1.8e-10	-	-	-	-	-	0.00202
GO:0043021	ribonucleoprotein complex binding	1	-	-	-	-	-	-	-	-	-	-	-	-	-	-	-	-	-	-	-	-	-	-	-	-	-	-	-	-	-	-	-	-	-	-	-	-	-	0.00339	-	-	-	-	-	-	-	-	-
GO:0046914	transition metal ion binding	1	-	-	0.00015	-	-	-	-	-	-	-	-	-	-	-	-	-	-	-	-	-	-	-	-	-	-	-	-	-	-	-	-	-	-	-	-	-	-	-	-	-	-	-	-	-	-	-	-
GO:0003933	GTP cyclohydrolase activity	1	-	-	-	-	-	-	-	-	-	-	0.00932	-	-	-	-	-	-	-	-	-	-	-	-	-	-	-	-	-	-	-	-	-	-	-	-	-	-	-	-	-	-	-	-	-	-	-	-
GO:0004326	tetrahydrofolylpolyglutamate synthase ac...	3	-	-	-	-	-	-	-	-	-	-	-	-	-	-	-	-	-	-	-	-	0.00073	0.00047	-	-	-	-	-	-	-	-	-	-	-	-	-	-	-	-	-	-	-	-	-	-	-	-	-
GO:0050464	nitrate reductase (NADPH) activity	1	-	-	-	0.00119	-	-	-	-	-	-	-	-	-	-	-	-	-	-	-	-	-	-	-	-	-	-	-	-	-	-	-	-	-	-	-	-	-	-	-	-	-	-	-	-	-	-	-
GO:0036094	small molecule binding	1	-	-	-	-	-	-	-	-	-	-	-	-	-	-	-	-	-	-	-	-	-	-	-	-	-	-	-	-	-	-	-	-	-	-	-	-	-	-	-	-	-	-	-	-	-	-	-
GO:0005545	1-phosphatidylinositol binding	35	2.7e-05	4.7e-05	-	7.6e-06	-	2e-05	5.4e-06	-	-	1.3e-05	0.00168	-	5.6e-07	-	-	-	1.5e-08	2.1e-05	4.1e-06	-	6.7e-05	1.4e-06	2.2e-05	9.8e-06	5.3e-09	-	2.9e-06	0.0033	0.00031	6.2e-07	0.00639	-	-	-	-	1.1e-12	-	-	0.00033	-	-	-	-	0.00242	0.00026	-	-
GO:0004012	phospholipid-translocating ATPase activi...	2	-	-	-	-	-	-	-	-	-	-	-	-	-	-	-	-	-	-	-	-	-	-	-	-	-	4.2e-05	-	-	-	-	-	-	-	-	-	-	-	-	-	-	-	-	-	-	-	-	-
[truncated: 28 more columns]

## Sheet: f
GOID	GO Description	Present At	Solanum tuberosum	Glycine soja	Eucalyptus grandis	Dichanthelium oligosanthes	Musa acuminata subsp. malaccensis	Spinacia oleracea	Arabis alpina	Oryza meridionalis	Daucus carota subsp. sativus	Ipomoea nil	Lupinus angustifolius	Nelumbo nucifera	Hordeum vulgare subsp. vulgare	Vigna radiata var. radiata	Arabidopsis thaliana	Solanum lycopersicum	Oryza nivara	Medicago truncatula	Cephalotus follicularis	Amborella trichopoda	Zea mays	Cicer arietinum	Vitis vinifera	Brassica oleracea var. oleracea	Oryza brachyantha	Genlisea aurea	Nicotiana tabacum	Sorghum bicolor	Oryza glaberrima	Oryza punctata	Marchantia polymorpha subsp. polymorpha	Cajanus cajan	Nicotiana sylvestris	Cucumis melo	Populus trichocarpa	Prunus persica	Oryza sativa subsp. japonica	Eutrema salsugineum	Capsicum annuum	Gossypium raimondii	Setaria italica	Ananas comosus	Brassica napus	Nicotiana attenuata	Gossypium arboreum	Triticum urartu	Selaginella moellendorffii
GO:0030123	AP-3 adaptor complex	4	-	-	-	-	-	-	-	-	-	-	-	-	0.00313	-	-	-	-	-	-	-	9.8e-09	-	-	-	-	-	-	-	-	-	-	-	-	-	-	-	-	-	-	3.1e-05	-	-	-	-	-	-	-
GO:0030659	cytoplasmic vesicle membrane	3	-	-	-	-	-	-	-	-	-	-	-	-	-	-	0.00576	-	-	-	-	-	-	-	-	-	-	-	-	-	-	-	-	-	-	-	-	-	-	-	-	0.00557	-	-	-	-	-	-	-
GO:0009523	photosystem II	8	-	-	-	-	-	-	-	-	-	-	-	-	-	-	0.00924	-	-	-	-	0.00973	-	-	-	-	-	-	-	2.9e-05	-	-	0.0055	-	8.6e-07	-	-	-	-	-	-	-	-	-	-	-	-	-	-
GO:0016020	membrane	64	2.9e-06	3.1e-06	3.4e-07	3.4e-05	0.00132	6.5e-06	7.9e-07	0.00576	4.1e-07	-	9.5e-07	-	-	1.6e-05	-	5.1e-14	1.2e-05	0.00079	3.8e-07	0.00093	-	4e-09	5e-10	4.7e-13	9.8e-10	0.00012	2.3e-06	-	1.6e-07	8.6e-07	0.0046	0.00027	-	5.8e-08	4.8e-07	5.7e-09	9e-07	3.5e-06	-	2.4e-17	2.7e-05	2e-06	3.8e-19	9.7e-08	1e-05	2.2e-05	0.00262
GO:0005654	nucleoplasm	2	-	-	-	-	-	-	-	-	-	-	-	-	-	-	-	-	-	-	-	-	-	-	-	-	-	-	-	-	-	-	-	-	-	-	0.0011	-	-	-	-	-	-	-	-	-	-	-	-
GO:0031090	organelle membrane	1	-	-	-	-	-	-	-	-	-	-	-	-	-	-	-	-	-	-	-	-	-	-	-	-	-	-	-	-	-	-	-	-	-	-	-	-	-	-	-	-	-	-	-	-	-	-	-
GO:0044446	intracellular organelle part	1	-	-	-	-	-	-	-	-	-	-	-	-	-	-	-	-	-	-	-	-	-	-	-	-	-	-	-	-	-	-	-	-	-	-	-	-	-	-	-	-	-	-	-	-	-	-	-
GO:0016021	integral component of membrane	75	1e-30	1e-30	1e-30	1e-30	1e-30	1e-30	1e-30	1e-30	1e-30	1.6e-06	1e-30	1e-30	1e-30	1e-30	1e-30	1e-30	1e-30	1e-30	1e-30	1e-30	1e-30	1e-30	1e-30	1e-30	1e-30	1e-30	1e-30	1e-30	1e-30	1e-30	1e-30	1e-30	1e-30	1e-30	1e-30	1e-30	1e-30	1e-30	1e-30	1e-30	1e-30	1e-30	1e-30	1e-30	1e-30	1e-30	1e-30
GO:0008250	oligosaccharyltransferase complex	8	-	-	-	-	-	-	-	-	-	-	-	-	-	-	0.00425	0.00106	-	-	-	-	-	-	0.00313	-	-	-	-	-	-	0.00876	-	-	-	-	-	-	-	-	-	0.00212	-	-	-	-	-	-	-
GO:0030904	retromer complex	1	-	-	-	-	-	-	-	-	-	-	-	-	-	-	-	-	-	-	-	-	0.00301	-	-	-	-	-	-	-	-	-	-	-	-	-	-	-	-	-	-	-	-	-	-	-	-	-	-
GO:0070772	PAS complex	2	-	-	-	-	-	-	-	-	-	-	-	-	-	-	-	-	-	-	-	-	-	-	-	-	-	-	-	-	-	-	-	-	-	-	-	-	-	-	-	-	-	-	0.00796	-	-	-	-
GO:0005576	extracellular region	1	-	-	-	-	-	-	-	-	-	-	-	-	-	-	-	0.00159	-	-	-	-	-	-	-	-	-	-	-	-	-	-	-	-	-	-	-	-	-	-	-	-	-	-	-	-	-	-	-
GO:0032133	chromosome passenger complex	1	-	-	-	-	-	-	-	-	-	-	-	-	-	-	-	-	-	-	-	-	-	-	-	-	-	-	-	-	-	0.00876	-	-	-	-	-	-	-	-	-	-	-	-	-	-	-	-	-
GO:0033017	sarcoplasmic reticulum membrane	1	-	-	-	-	-	-	-	-	-	-	-	-	-	-	-	-	-	-	-	-	-	-	-	-	-	-	-	-	-	-	-	-	-	-	-	-	-	-	-	0.00264	-	-	-	-	-	-	-
GO:0005774	vacuolar membrane	40	0.00894	6.1e-05	-	-	-	-	-	-	0.0054	-	-	-	-	0.00022	-	1.1e-05	0.00147	-	0.00465	6e-05	5.7e-06	-	1.4e-08	0.00404	-	-	-	-	0.0067	-	-	0.00055	-	-	1.4e-10	-	6.3e-05	0.00037	-	0.00019	0.00146	0.00099	0.00374	0.0049	0.00018	-	-
GO:0030130	clathrin coat of trans-Golgi network ves...	1	-	-	-	-	-	-	-	-	-	-	-	-	-	-	-	-	-	-	-	-	1e-30	-	-	-	-	-	-	-	-	-	-	-	-	-	-	-	-	-	-	-	-	-	-	-	-	-	-
GO:0005968	Rab-protein geranylgeranyltransferase co...	1	-	-	-	-	-	-	-	-	-	-	-	-	-	-	-	-	-	-	-	-	5.5e-05	-	-	-	-	-	-	-	-	-	-	-	-	-	-	-	-	-	-	-	-	-	-	-	-	-	-
GO:0031225	anchored component of membrane	7	-	-	-	-	-	-	-	-	-	-	-	-	-	-	-	-	-	-	-	-	-	0.00998	-	-	-	-	-	-	-	-	-	-	-	0.00065	0.00122	-	-	-	-	0.00055	-	-	-	-	0.00582	-	-
GO:0005802	trans-Golgi network	9	-	-	-	-	-	-	-	-	-	-	-	-	-	-	8.1e-06	0.00032	-	-	-	0.00143	-	-	0.00236	0.00205	-	-	-	-	-	-	-	-	-	-	0.00404	-	-	-	-	-	-	-	-	-	-	-	-
GO:0015030	Cajal body	1	-	-	-	-	-	-	-	-	-	-	-	-	-	-	-	-	-	-	-	-	-	-	-	-	-	-	-	-	-	-	-	-	-	-	-	-	-	-	-	-	-	-	-	-	-	-	-
GO:0005769	early endosome	38	-	7.6e-05	0.0015	-	0.00017	-	-	-	-	-	0.00012	-	0.00011	0.00863	-	-	-	0.00668	-	-	5.2e-06	0.00042	0.00046	-	0.0012	0.0064	-	0.00585	0.00061	0.00034	-	0.00012	-	4.2e-07	1.8e-05	-	0.00563	-	-	2.7e-09	-	0.00086	6.2e-05	-	4.5e-05	-	-
GO:0033588	Elongator holoenzyme complex	1	-	-	-	-	-	-	-	-	-	-	-	-	-	-	-	-	-	-	-	-	-	-	-	-	-	-	-	-	-	-	-	-	-	-	-	-	-	-	-	-	-	-	-	-	-	-	-
GO:0030127	COPII vesicle coat	7	-	0.00054	-	-	-	-	-	-	-	-	-	-	0.00429	-	-	-	-	-	-	-	-	-	-	-	-	-	-	0.00211	-	-	-	-	-	-	-	-	-	-	-	-	0.00777	-	-	-	-	-	-
GO:0031985	Golgi cisterna	1	-	-	-	-	-	-	-	-	-	-	-	-	-	-	-	-	-	-	-	-	-	-	-	-	-	-	-	-	-	-	-	-	-	-	-	-	-	-	-	-	-	-	-	-	-	-	-
GO:0000176	nuclear exosome (RNase complex)	1	-	-	-	-	-	-	-	-	-	-	-	-	-	-	-	-	-	-	-	-	-	-	-	-	-	-	-	-	-	-	-	-	-	-	-	-	-	-	-	-	-	-	-	-	-	-	-
GO:0098797	plasma membrane protein complex	2	-	-	-	-	-	-	-	-	-	-	-	-	-	-	-	-	-	-	-	-	-	-	-	-	-	-	-	0.00226	-	-	-	-	-	-	-	-	-	-	-	-	-	-	-	-	-	-	-
GO:0031931	TORC1 complex	2	-	-	-	-	-	-	-	-	-	-	-	-	-	-	-	-	-	-	-	-	6e-11	-	-	-	-	-	-	-	-	-	-	-	-	-	-	-	-	-	-	-	0.00215	-	-	-	-	-	-
GO:0005838	proteasome regulatory particle	1	-	-	-	-	-	-	-	-	-	-	-	-	-	-	-	-	-	-	-	-	0.0029	-	-	-	-	-	-	-	-	-	-	-	-	-	-	-	-	-	-	-	-	-	-	-	-	-	-
GO:0000139	Golgi membrane	2	-	-	-	-	-	-	-	-	-	-	-	-	-	-	4.3e-06	-	-	-	-	-	-	-	-	-	-	-	-	-	-	-	-	-	-	-	-	-	0.00513	-	-	-	-	-	-	-	-	-	-
GO:0005739	mitochondrion	1	-	-	-	-	-	-	-	-	-	-	-	-	-	-	-	-	-	-	-	-	-	-	-	-	-	-	-	-	-	-	-	-	-	-	-	-	-	-	-	-	-	-	-	-	-	-	-
GO:0031201	SNARE complex	8	-	-	-	-	-	-	-	-	-	-	-	-	-	-	0.00643	1e-05	-	-	-	-	-	-	0.0005	-	-	-	-	-	-	-	-	-	-	-	1.3e-08	-	0.00015	-	-	-	-	-	-	-	-	-	-
GO:0012507	ER to Golgi transport vesicle membrane	2	-	-	-	-	-	-	-	-	-	-	-	-	-	-	-	-	-	-	-	-	-	-	0.00717	-	-	-	-	-	-	-	-	-	-	-	0.00913	-	-	-	-	-	-	-	-	-	-	-	-
GO:0032580	Golgi cisterna membrane	1	-	-	-	-	0.00891	-	-	-	-	-	-	-	-	-	-	-	-	-	-	-	-	-	-	-	-	-	-	-	-	-	-	-	-	-	-	-	-	-	-	-	-	-	-	-	-	-	-
GO:0005788	endoplasmic reticulum lumen	1	-	-	-	-	-	-	-	-	-	-	-	-	-	-	0.00367	-	-	-	-	-	-	-	-	-	-	-	-	-	-	-	-	-	-	-	-	-	-	-	-	-	-	-	-	-	-	-	-
GO:0071556	integral component of lumenal side of en...	6	-	-	-	-	-	-	-	-	-	-	-	-	-	-	-	-	-	-	-	-	-	-	0.00136	-	-	-	-	-	-	-	-	-	-	-	0.00914	-	0.0003	-	-	-	-	-	-	-	-	-	-
GO:0012505	endomembrane system	7	-	-	-	-	-	-	-	-	-	-	-	-	-	-	0.00013	4.1e-06	-	-	-	-	-	-	-	0.00176	-	-	-	-	-	-	-	-	-	-	2.1e-07	-	0.00305	-	-	-	-	-	-	-	-	-	-
GO:0031969	chloroplast membrane	4	-	-	0.001	-	-	-	-	-	-	-	-	-	-	-	-	-	-	-	-	-	-	-	-	-	-	-	-	-	-	-	-	-	-	-	-	-	-	-	-	6.4e-05	-	-	0.00032	-	-	-	-
GO:0009535	chloroplast thylakoid membrane	7	-	-	-	-	-	-	-	-	-	-	-	0.00019	-	-	-	-	-	-	-	-	-	-	-	-	-	-	-	-	-	-	0.003	-	0.00025	-	-	-	-	-	0.00019	-	-	-	-	-	-	-	-
GO:0032039	integrator complex	1	-	-	-	-	-	-	-	-	-	-	-	-	-	-	-	-	-	-	-	-	-	-	-	-	-	-	-	-	-	-	-	-	-	-	-	-	-	-	-	-	-	-	-	-	-	-	-
GO:0046658	anchored component of plasma membrane	4	-	-	-	-	-	-	-	-	-	-	-	-	-	-	6.1e-06	6.5e-09	-	-	-	-	-	-	-	-	-	-	-	-	-	-	-	-	-	-	-	-	-	-	-	-	-	-	-	-	-	-	-
GO:0005801	cis-Golgi network	1	-	-	-	-	-	-	-	-	-	-	-	-	-	-	-	-	-	-	-	-	-	-	-	-	-	-	-	-	-	-	-	-	-	-	-	-	-	-	-	-	-	-	-	-	-	-	-
GO:0070469	respiratory chain	4	-	-	-	-	-	-	-	-	-	-	-	-	-	-	-	-	-	-	-	-	-	-	-	-	-	-	-	-	-	-	-	-	-	-	-	-	-	-	0.001	-	0.00207	-	-	-	-	0.00023	-
GO:0000148	1,3-beta-D-glucan synthase complex	65	0.00639	3.4e-08	2.3e-08	2.2e-05	0.00127	0.0038	0.0083	4.3e-15	5.4e-06	-	0.00024	-	2.5e-11	9.1e-05	4e-06	0.00037	1.4e-11	2.2e-05	0.00156	0.00714	1e-30	5.1e-05	0.00134	5.3e-07	0.00025	3e-06	8e-07	0.00394	0.00066	7.4e-12	-	5.8e-05	-	0.00065	2.6e-05	6.2e-05	8.6e-09	3.4e-05	-	2.4e-12	3.5e-09	-	6.3e-12	-	3.7e-06	3.1e-05	1e-05
GO:0070860	RNA polymerase I core factor complex	1	-	-	-	-	-	-	-	-	-	-	-	-	-	-	-	-	-	-	-	-	-	-	-	-	-	-	-	-	-	-	-	-	-	-	-	-	-	-	-	-	-	-	-	-	-	-	-
GO:0000922	spindle pole	2	-	-	-	-	-	-	-	-	-	-	-	-	-	-	-	-	0.00864	-	-	-	2e-08	-	-	-	-	-	-	-	-	-	-	-	-	-	-	-	-	-	-	-	-	-	-	-	-	-	-
GO:0005815	microtubule organizing center	1	-	-	-	-	-	-	-	-	-	-	-	-	-	-	-	-	-	-	-	-	3.9e-08	-	-	-	-	-	-	-	-	-	-	-	-	-	-	-	-	-	-	-	-	-	-	-	-	-	-
GO:0072546	ER membrane protein complex	4	-	-	-	-	-	-	-	-	-	-	-	-	0.00819	-	-	-	-	-	-	-	-	-	-	-	-	-	0.00035	-	-	-	-	-	-	-	-	-	-	-	-	0.00028	-	-	-	-	-	-	-
GO:0042807	central vacuole	6	-	-	-	-	-	-	-	-	-	-	-	-	-	-	0.00533	8e-07	-	-	-	-	-	-	0.00101	-	-	-	-	-	-	-	-	-	-	-	1.3e-08	-	-	-	-	-	-	-	-	-	-	-	-
GO:0071439	clathrin complex	2	-	-	-	-	-	-	-	-	-	-	-	-	0.00819	-	-	-	-	-	-	-	-	-	-	-	-	-	-	-	-	-	-	-	-	-	-	-	-	-	-	-	-	-	-	-	-	-	-
GO:0005965	protein farnesyltransferase complex	1	-	-	-	-	-	-	-	-	-	-	-	-	-	-	-	-	-	-	-	-	-	-	-	-	-	-	-	-	-	-	-	-	-	-	-	-	-	-	-	-	-	-	-	-	-	-	-
GO:0030660	Golgi-associated vesicle membrane	6	-	-	-	-	-	-	-	-	-	-	-	-	-	-	-	-	-	-	-	-	-	-	0.00137	-	-	-	-	-	-	-	-	-	-	-	0.00917	-	0.0003	-	-	-	-	-	-	-	-	-	-
GO:0005789	endoplasmic reticulum membrane	59	0.00017	2.4e-05	0.0047	-	-	1.2e-07	5.8e-06	0.00017	0.0026	-	-	-	1.1e-07	1.3e-05	5e-22	1.3e-11	0.00013	5.2e-06	0.00057	7.4e-09	2.4e-10	-	3.3e-13	4.4e-10	0.00017	9.1e-05	3.8e-05	1.1e-08	3.1e-05	2.3e-05	0.0061	-	-	1.6e-06	2.5e-17	1.3e-07	1.7e-12	5.1e-05	-	3.8e-09	7.3e-05	-	1.4e-09	-	0.00036	0.00181	-
GO:0016459	myosin complex	46	-	8.4e-05	-	-	1.4e-05	-	0.0041	2.1e-05	3.6e-05	-	4.9e-06	-	-	0.0013	4.6e-05	-	1.2e-06	-	0.00018	0.00714	5e-19	-	-	0.00165	0.00134	-	4e-06	0.00086	-	0.00014	-	-	-	0.00015	0.00371	0.00099	-	0.00698	-	8.1e-06	5.1e-05	-	4.8e-05	-	0.00429	0.00179	0.00099
GO:0030658	transport vesicle membrane	35	-	0.00171	0.0047	-	0.00354	-	-	4.6e-07	-	-	0.00216	-	5.4e-07	0.01	-	0.00515	0.00024	-	-	-	5e-09	0.00715	-	5.5e-05	0.00034	-	-	0.0065	0.00066	0.00131	-	-	-	-	0.00046	-	0.00029	0.00178	-	7.5e-07	9.9e-05	-	2e-08	-	-	0.00115	-
GO:0005794	Golgi apparatus	26	0.00752	-	-	-	0.00119	-	-	-	-	-	-	-	0.00553	-	8.7e-06	4.8e-10	-	0.00029	-	0.00027	-	-	1.8e-14	0.00688	-	-	-	0.00027	-	-	-	-	-	-	3.3e-13	-	4.3e-10	0.00417	-	-	0.00384	-	0.00027	-	-	-	-
GO:0030176	integral component of endoplasmic reticu...	12	-	-	-	-	-	-	-	-	-	-	-	-	-	-	9.4e-07	2e-06	-	-	-	-	-	-	3.1e-05	-	-	-	-	-	0.00536	-	-	-	-	-	4.3e-05	-	1e-05	-	-	-	0.00599	-	-	-	-	-	-
GO:0005779	integral component of peroxisomal membra...	2	-	-	-	-	-	0.0092	-	-	-	-	-	-	-	-	-	-	-	-	-	-	-	-	-	-	-	-	-	-	-	-	-	-	-	-	-	-	-	-	-	-	-	-	-	-	-	-	-
GO:0010287	plastoglobule	1	-	-	-	-	-	-	-	-	-	-	-	-	-	-	-	-	-	-	-	-	-	-	-	-	-	-	-	-	-	-	-	-	-	-	-	-	-	-	-	-	-	-	-	-	-	-	-
GO:0005783	endoplasmic reticulum	19	0.00071	-	-	-	-	-	0.0051	0.00559	-	-	-	-	-	-	0.00022	5.3e-06	-	-	-	0.00168	-	0.00348	0.0042	4.8e-06	-	-	-	-	-	-	-	-	-	-	-	-	-	0.00889	-	-	-	-	0.00067	-	-	-	0.00566
GO:0033180	proton-transporting V-type ATPase, V1 do...	1	-	-	-	-	-	-	-	-	-	-	-	-	-	-	-	-	-	-	-	-	-	-	-	-	-	-	-	-	-	-	-	-	-	-	-	-	-	-	-	-	-	-	-	-	-	-	-
GO:0009506	plasmodesma	2	-	-	-	-	-	-	-	-	-	-	-	-	-	-	-	-	-	-	-	-	-	-	-	-	-	-	-	-	-	-	-	-	-	-	0.00599	-	-	-	-	-	-	-	-	-	-	-	-
GO:0009705	plant-type vacuole membrane	17	-	-	-	-	-	-	-	0.00285	-	-	-	-	-	-	3.5e-09	6.2e-12	-	-	-	0.00548	-	-	3.8e-05	0.00217	0.00976	-	-	-	-	-	-	-	-	-	4.1e-11	-	6.7e-07	-	-	-	-	-	-	-	-	0.00179	-
GO:0009505	plant-type cell wall	4	0.00499	-	-	-	-	-	-	-	-	-	-	-	-	-	0.00023	-	-	-	-	-	-	-	-	-	-	-	-	-	-	-	-	-	-	-	-	-	-	-	-	-	-	-	-	-	-	-	-
GO:0000325	plant-type vacuole	8	-	-	-	-	-	-	-	-	-	-	-	-	-	-	-	1.3e-05	-	-	-	-	-	-	1.1e-09	-	-	-	-	-	-	-	-	-	-	-	5.5e-09	-	6.5e-05	-	-	-	-	-	-	-	-	-	-
GO:0030132	clathrin coat of coated pit	1	-	-	-	-	-	-	-	-	-	-	-	-	-	-	-	-	-	-	-	-	1e-30	-	-	-	-	-	-	-	-	-	-	-	-	-	-	-	-	-	-	-	-	-	-	-	-	-	-
GO:0031966	mitochondrial membrane	2	-	-	-	-	-	-	-	-	-	-	-	-	-	-	0.00036	-	-	-	-	-	0.00014	-	-	-	-	-	-	-	-	-	-	-	-	-	-	-	-	-	-	-	-	-	-	-	-	-	-
GO:0005886	plasma membrane	69	0.00014	6.7e-09	3.6e-08	0.0019	4.7e-05	0.0008	3.8e-05	0.00033	1.7e-09	-	7.2e-09	-	5.4e-06	7e-08	2e-11	1.4e-30	0.00141	-	0.00173	0.00047	3.8e-13	4.6e-06	5.5e-29	1.5e-07	6.8e-06	6.8e-06	0.00014	9.8e-08	0.00032	7.8e-05	0.0002	3.7e-06	-	5.1e-07	3.4e-15	-	2.6e-26	1.2e-09	0.00025	1.2e-11	0.00021	7.4e-08	9.1e-27	1.4e-08	4.5e-08	0.0004	2.4e-11
GO:0045263	proton-transporting ATP synthase complex...	1	-	-	-	-	-	-	-	-	-	-	-	-	-	-	-	-	-	-	-	-	-	-	-	-	-	-	-	-	-	-	-	0.00091	-	-	-	-	-	-	-	-	-	-	-	-	-	-	-
GO:0005773	vacuole	4	-	-	-	-	-	-	-	-	-	-	-	-	-	-	-	0.00011	-	-	-	-	-	-	0.00054	-	-	-	-	-	-	-	-	-	-	-	0.00032	-	-	-	-	-	-	-	-	-	-	-	-
GO:0005663	DNA replication factor C complex	2	-	-	-	-	-	-	-	-	-	-	-	-	0.00313	-	-	-	-	-	-	-	-	-	-	-	-	-	-	-	-	-	-	-	-	-	-	-	-	-	-	-	-	-	-	-	-	-	-
GO:0000502	proteasome complex	5	-	-	-	-	-	-	-	0.00846	-	-	0.00446	0.00214	-	-	-	-	-	-	-	-	-	-	-	-	-	-	-	-	-	-	-	-	-	-	-	-	-	-	-	-	-	-	-	-	-	-	-
GO:0043231	intracellular membrane-bounded organelle	2	-	-	-	-	-	-	-	-	-	-	-	-	-	-	-	-	-	-	-	-	-	-	-	-	-	-	-	-	-	-	-	-	-	-	-	-	-	-	-	-	-	-	-	-	-	-	-
GO:0000151	ubiquitin ligase complex	1	-	-	-	-	-	-	-	-	-	-	-	-	-	-	-	-	-	-	-	-	3.6e-07	-	-	-	-	-	-	-	-	-	-	-	-	-	-	-	-	-	-	-	-	-	-	-	-	-	-
GO:0042765	GPI-anchor transamidase complex	1	-	-	-	-	-	-	-	-	-	-	-	-	-	-	-	-	0.00552	-	-	-	-	-	-	-	-	-	-	-	-	-	-	-	-	-	-	-	-	-	-	-	-	-	-	-	-	-	-
GO:0030131	clathrin adaptor complex	1	-	-	-	-	-	-	-	-	-	-	-	-	-	-	0.00141	-	-	-	-	-	-	-	-	-	-	-	-	-	-	-	-	-	-	-	-	-	-	-	-	-	-	-	-	-	-	-	-
GO:0030173	integral component of Golgi membrane	6	-	-	-	-	-	-	-	-	-	-	-	-	-	-	0.00425	0.00044	-	-	-	-	-	-	0.0007	-	-	-	-	-	-	-	-	-	-	-	5.5e-07	-	-	-	-	-	-	-	-	-	-	-	-
GO:0033179	proton-transporting V-type ATPase, V0 do...	22	-	-	-	-	-	-	-	0.00014	-	-	0.00336	-	0.00093	-	-	-	0.00025	-	-	-	1.3e-06	-	-	-	1.7e-05	-	-	-	8.2e-05	0.00054	0.0022	-	-	-	-	-	-	0.00232	-	-	-	0.00099	-	-	-	0.00115	-
GO:0005618	cell wall	1	-	-	-	-	-	-	-	-	-	-	-	-	-	-	-	0.0093	-	-	-	-	-	-	-	-	-	-	-	-	-	-	-	-	-	-	-	-	-	-	-	-	-	-	-	-	-	-	-
GO:0005743	mitochondrial inner membrane	1	-	-	-	-	-	-	-	-	-	-	-	-	-	-	-	-	-	-	-	-	-	-	-	-	-	-	-	-	-	-	-	-	-	-	-	-	-	-	0.00476	-	-	-	-	-	-	-	-
GO:0017053	transcriptional repressor complex	1	-	-	-	-	-	-	-	-	-	-	-	-	-	-	-	-	-	-	-	-	-	-	-	-	-	-	-	-	-	-	-	-	-	-	-	-	-	-	-	0.00204	-	-	-	-	-	-	-
GO:0071458	integral component of cytoplasmic side o...	5	-	-	-	-	-	-	-	-	-	-	-	-	-	-	-	-	-	-	-	-	-	-	0.0072	-	-	-	-	-	-	-	-	-	-	-	-	-	0.0003	-	-	-	-	-	-	-	-	-	-
GO:0005768	endosome	6	-	-	-	-	-	-	-	-	-	-	-	-	-	-	0.00142	-	-	-	-	0.00071	-	-	-	0.00099	-	-	-	-	-	-	-	-	-	-	-	-	-	-	-	-	-	-	-	-	-	-	-
GO:0009522	photosystem I	4	-	-	-	-	-	-	-	-	-	-	-	-	-	-	-	-	-	-	-	-	-	-	-	-	-	-	-	0.00417	-	-	0.0033	-	-	-	-	-	-	-	-	-	-	-	-	-	-	-	-
GO:0000220	vacuolar proton-transporting V-type ATPa...	15	-	0.00849	-	-	-	-	-	-	-	-	-	-	-	-	0.00019	6.4e-05	-	-	-	-	9.9e-05	-	-	0.00475	-	-	-	-	-	-	-	-	-	-	1e-05	-	9.3e-05	-	-	0.00028	-	-	0.00032	-	0.00674	-	-
GO:0005765	lysosomal membrane	5	-	-	-	-	-	-	-	-	-	-	-	-	-	-	-	-	-	-	-	-	-	-	0.00053	-	-	-	-	-	-	-	-	-	-	-	-	-	9.3e-05	-	-	-	-	-	-	-	-	-	-
GO:0030014	CCR4-NOT complex	1	-	-	-	-	-	-	-	-	-	-	-	-	-	-	-	-	-	-	-	-	-	-	-	-	-	-	0.00026	-	-	-	-	-	-	-	-	-	-	-	-	-	-	-	-	-	-	-	-
GO:0031902	late endosome membrane	1	-	-	-	-	-	-	-	-	-	-	-	-	-	-	-	-	-	-	-	-	-	-	0.00313	-	-	-	-	-	-	-	-	-	-	-	-	-	-	-	-	-	-	-	-	-	-	-	-
GO:0010008	endosome membrane	1	-	-	-	-	-	-	-	-	-	-	-	-	-	-	0.00835	-	-	-	-	-	-	-	-	-	-	-	-	-	-	-	-	-	-	-	-	-	-	-	-	-	-	-	-	-	-	-	-
GO:0033573	high-affinity iron permease complex	1	-	-	-	-	-	-	-	-	-	-	-	-	-	-	-	-	-	-	-	-	-	-	-	-	-	-	-	-	-	-	0.0022	-	-	-	-	-	-	-	-	-	-	-	-	-	-	-	-
GO:0005887	integral component of plasma membrane	36	-	-	-	0.0029	0.00891	-	-	0.00111	0.005	-	3e-05	-	-	0.001	1.8e-17	2.8e-25	-	0.00071	-	-	-	-	3.1e-23	0.00017	0.00249	-	-	7.3e-14	0.00537	0.00129	-	0.00055	-	0.00015	1e-30	-	1.3e-26	0.00037	-	6.5e-05	-	-	1.6e-10	-	-	-	1.7e-06
[truncated: 28 more columns]

## Sheet: g
GOID	GO Description	Present At	Picea glauca	Leersia perrieri	Phaseolus vulgaris	Genlisea aurea	Prunus persica	Glycine soja	Phaseolus angularis	Triticum aestivum	Eutrema salsugineum	Gossypium arboreum	Solanum lycopersicum	Zostera marina	Hordeum vulgare subsp. vulgare	Oryza barthii	Musa acuminata subsp. malaccensis	Triticum urartu	Solanum tuberosum	Jatropha curcas	Daucus carota subsp. sativus	Marchantia polymorpha subsp. polymorpha	Oryza punctata	Citrus clementina	Selaginella moellendorffii	Vigna radiata var. radiata	Dichanthelium oligosanthes	Cucumis sativus	Erythranthe guttata	Ipomoea nil	Oryza glumipatula	Amborella trichopoda	Brassica napus	Arabis alpina	Populus trichocarpa	Ricinus communis	Brassica oleracea var. oleracea	Oryza meridionalis	Setaria italica	Nicotiana attenuata	Cajanus cajan	Vitis vinifera	Corchorus capsularis	Arabidopsis lyrata subsp. lyrata	Corchorus olitorius	Oryza glaberrima	Citrus sinensis	Medicago truncatula	Brassica rapa subsp. pekinensis
GO:0005634	nucleus	70	-	7.5e-15	1.6e-23	1e-05	2e-27	1e-30	1.9e-18	1e-30	1e-30	1.2e-29	1e-30	1e-30	2.6e-16	3e-10	1e-14	4.4e-06	1e-30	1.7e-21	1.7e-21	3.2e-15	3.8e-09	1e-30	2.9e-19	1.1e-21	1.2e-10	4.5e-26	1e-30	-	1.7e-15	5.4e-12	1e-30	1.4e-22	1e-30	2.1e-24	1e-30	7.4e-14	4.4e-11	9e-21	1.2e-19	7.7e-22	4.8e-20	1e-30	7.4e-21	1.2e-09	1e-30	1e-30	1e-30
GO:0016459	myosin complex	14	-	1.1e-14	-	-	-	-	-	-	-	-	-	-	-	-	-	-	-	-	-	-	-	-	1.6e-05	-	8.4e-07	-	-	-	4.4e-06	-	-	-	-	-	-	0.00094	3.3e-06	-	-	-	-	-	-	-	-	-	-
GO:0017053	transcriptional repressor complex	1	-	-	-	-	-	-	-	-	-	-	-	-	-	-	-	-	-	-	-	-	-	-	-	-	-	-	-	-	-	-	-	-	-	-	-	-	-	-	-	-	-	-	-	-	-	-	-
GO:0030015	CCR4-NOT core complex	9	-	-	-	-	-	-	-	-	-	-	0.00482	-	-	-	-	-	-	-	-	-	-	-	-	2.3e-09	-	-	-	-	-	-	-	-	1.6e-05	-	-	-	-	-	-	0.00029	-	-	-	-	-	-	-
GO:0005685	U1 snRNP	1	-	-	-	-	-	-	-	-	-	-	-	-	-	-	-	-	-	-	-	-	-	-	-	-	-	-	-	-	-	-	-	-	-	-	-	-	-	-	-	-	-	-	-	-	-	-	-
GO:0005669	transcription factor TFIID complex	52	-	1.9e-05	8.7e-07	-	7.6e-05	2.1e-10	-	5.8e-26	6.8e-05	2.1e-09	0.0008	-	0.00036	1.5e-08	4.4e-07	1.9e-07	0.00016	9.5e-07	6.9e-07	-	5.2e-13	-	-	1.3e-08	0.00013	-	-	-	0.00049	-	7.3e-17	-	4.2e-06	4.1e-07	3.6e-09	1.5e-06	4.4e-11	-	2.6e-05	0.00021	6.6e-05	5.4e-05	0.0025	2.2e-07	2.5e-09	-	2.5e-09
GO:0030014	CCR4-NOT complex	5	-	-	-	-	-	-	-	-	-	-	-	-	-	-	-	-	-	-	0.0021	-	-	-	-	-	-	-	-	-	-	-	-	-	-	-	0.00258	-	-	-	-	-	-	-	-	-	-	-	0.00458
GO:0000778	condensed nuclear chromosome kinetochore	1	-	-	-	-	-	-	-	-	-	-	-	-	-	-	-	-	-	-	-	-	-	-	-	-	-	-	-	-	-	-	-	-	-	-	-	-	-	-	-	-	-	-	-	-	-	-	-
GO:0032044	DSIF complex	1	-	-	-	-	-	-	-	-	-	-	-	-	-	-	-	-	-	-	-	-	-	-	-	-	-	-	-	-	-	-	-	-	-	-	-	-	-	-	-	-	-	-	-	-	-	-	-
GO:0000228	nuclear chromosome	1	-	-	-	-	-	-	-	3.1e-05	-	-	-	-	-	-	-	-	-	-	-	-	-	-	-	-	-	-	-	-	-	-	-	-	-	-	-	-	-	-	-	-	-	-	-	-	-	-	-
GO:0043078	polar nucleus	2	-	-	-	-	-	-	-	-	-	-	-	-	-	-	-	-	-	-	-	-	-	-	-	-	-	-	-	-	-	-	-	-	-	-	-	-	-	-	-	-	-	0.00304	-	-	-	-	-
GO:0005667	transcription factor complex	1	-	-	-	-	-	-	-	-	-	-	-	-	-	-	-	-	-	-	-	-	-	-	-	-	-	-	-	-	-	-	-	-	-	-	-	-	-	-	-	-	-	-	-	-	-	-	-
GO:0009501	amyloplast	1	-	0.00293	-	-	-	-	-	-	-	-	-	-	-	-	-	-	-	-	-	-	-	-	-	-	-	-	-	-	-	-	-	-	-	-	-	-	-	-	-	-	-	-	-	-	-	-	-
GO:0071004	U2-type prespliceosome	1	-	-	-	-	-	-	-	-	-	-	-	-	-	-	-	-	-	-	-	-	-	-	-	-	-	-	-	-	-	-	-	-	-	-	-	-	-	-	-	-	-	-	-	-	-	-	-
GO:0030915	Smc5-Smc6 complex	1	-	-	-	-	-	-	-	8.9e-08	-	-	-	-	-	-	-	-	-	-	-	-	-	-	-	-	-	-	-	-	-	-	-	-	-	-	-	-	-	-	-	-	-	-	-	-	-	-	-
GO:0005847	mRNA cleavage and polyadenylation specif...	7	-	-	-	-	-	-	-	-	-	-	0.00038	-	-	-	-	-	-	-	-	-	-	-	-	-	-	-	-	-	-	-	-	-	1e-05	-	-	-	-	-	-	2.4e-06	-	-	-	-	-	-	-
GO:0005871	kinesin complex	2	-	-	-	-	-	-	-	-	-	-	-	-	-	-	-	-	-	-	-	-	-	-	-	-	-	-	-	-	-	-	-	-	-	-	-	-	-	-	-	-	-	-	-	-	-	-	-
GO:0035032	phosphatidylinositol 3-kinase complex, c...	1	-	-	-	-	-	-	-	-	-	-	-	-	-	-	-	-	-	-	-	-	-	-	-	-	-	-	-	-	-	-	-	-	-	-	-	-	-	-	-	-	-	-	-	-	-	-	-
GO:0005697	telomerase holoenzyme complex	1	-	-	-	-	-	-	-	-	-	-	-	-	-	-	-	-	-	-	-	-	-	-	-	-	-	-	-	-	-	-	-	-	-	-	-	-	-	-	-	0.00186	-	-	-	-	-	-	-
GO:0005874	microtubule	2	-	-	-	-	-	-	-	-	-	-	-	-	-	-	-	-	-	-	-	-	-	-	-	-	-	-	-	-	-	-	-	-	-	-	-	-	-	-	-	-	-	-	-	-	-	-	-
GO:0016282	eukaryotic 43S preinitiation complex	1	-	-	-	-	-	-	-	-	-	-	-	-	-	-	-	-	-	-	-	-	-	-	-	-	-	-	-	-	-	-	-	-	-	-	-	-	-	-	-	-	-	-	-	-	-	-	-
GO:0005623	cell	1	-	-	-	-	-	-	-	-	-	-	-	-	-	-	-	-	-	-	-	-	-	-	-	-	-	-	-	-	-	-	-	-	-	-	-	-	-	-	-	-	-	-	-	-	-	-	-
GO:0033095	aleurone grain	1	-	-	-	-	-	-	-	-	-	-	-	-	-	-	-	-	-	-	-	-	-	-	-	-	-	-	-	-	-	-	-	-	-	-	-	-	-	-	-	-	-	-	-	-	-	-	-
GO:0000126	transcription factor TFIIIB complex	1	-	-	-	-	-	-	-	0.0062	-	-	-	-	-	-	-	-	-	-	-	-	-	-	-	-	-	-	-	-	-	-	-	-	-	-	-	-	-	-	-	-	-	-	-	-	-	-	-
GO:0030136	clathrin-coated vesicle	44	-	3.8e-05	0.00035	-	0.006	0.00013	0.00059	5.9e-10	0.0072	-	0.00011	-	0.00036	3.9e-07	1.2e-05	0.0056	2.7e-05	-	0.0022	-	0.00252	-	8.1e-05	0.00683	-	-	-	-	5e-08	-	0.00127	0.00023	0.00011	-	3.8e-05	1.7e-05	3.2e-05	0.00014	-	-	1.7e-05	-	-	6.9e-07	-	1.9e-05	5.4e-05
GO:0048226	Casparian strip	2	-	-	-	-	-	-	-	-	-	-	-	-	-	-	-	-	-	-	-	-	-	-	-	-	-	-	-	-	-	-	-	-	-	-	-	-	-	-	-	-	-	0.00061	-	-	-	-	-
GO:0016591	DNA-directed RNA polymerase II, holoenzy...	7	-	-	-	-	-	-	-	-	-	-	-	0.00233	-	-	-	-	-	-	-	-	-	0.00349	-	-	-	0.006	-	-	-	0.0044	-	-	-	-	-	-	-	0.00079	-	-	-	-	-	-	-	-	-
GO:0005622	intracellular	21	-	0.00083	-	-	-	4.8e-05	-	9.9e-10	-	0.0011	0.00632	-	-	-	-	-	-	-	0.0012	-	-	0.00081	-	-	-	-	0.001	-	-	0.0044	0.00011	2.6e-05	-	-	-	6.4e-08	0.0096	-	-	-	-	3.3e-05	-	-	0.00024	-	-
GO:0000148	1,3-beta-D-glucan synthase complex	4	-	-	-	-	-	-	-	-	-	-	-	-	-	-	-	-	-	-	-	-	8.5e-05	-	-	-	-	-	-	-	-	-	-	-	-	-	-	0.00059	-	-	-	-	-	-	-	-	-	-	-
GO:0000123	histone acetyltransferase complex	1	-	-	-	-	-	-	-	-	-	-	-	-	-	-	-	-	-	-	-	-	-	-	-	-	-	-	-	-	-	-	-	-	-	-	-	0.00543	-	-	-	-	-	-	-	-	-	-	-
GO:0030132	clathrin coat of coated pit	2	-	-	-	-	-	-	-	-	-	-	-	-	-	-	-	-	-	-	-	-	-	-	-	-	-	-	-	-	-	-	-	-	-	-	-	0.00224	0.0059	-	-	-	-	-	-	-	-	-	-
GO:0016021	integral component of membrane	2	-	-	-	-	-	-	-	-	-	-	-	-	-	-	-	-	-	-	-	-	-	-	-	-	-	-	-	0.51	-	-	-	-	-	-	-	-	-	-	-	-	-	-	-	-	-	-	-
GO:0005849	mRNA cleavage factor complex	3	-	-	-	-	-	-	-	-	-	-	-	-	-	-	-	-	-	-	-	-	-	-	-	-	-	-	-	-	-	-	-	-	0.00938	-	-	-	-	-	-	-	-	-	-	-	-	-	-
GO:0000326	protein storage vacuole	1	-	-	-	-	-	-	-	-	-	-	-	-	-	-	-	-	-	-	-	-	-	-	-	-	-	-	-	-	-	-	-	-	-	-	-	-	-	-	-	-	-	-	-	-	-	-	-
GO:0016593	Cdc73/Paf1 complex	5	-	-	-	-	-	-	-	1.2e-13	-	-	-	-	6.7e-05	-	-	-	-	-	-	-	-	-	-	-	-	-	-	-	-	-	-	-	-	-	-	-	-	-	-	-	-	-	-	-	-	-	-
GO:0019013	viral nucleocapsid	3	-	-	-	-	-	-	-	-	-	-	-	-	-	-	-	-	-	-	-	-	-	-	-	-	-	-	-	-	-	-	-	-	-	-	-	-	-	-	-	-	0.0094	-	-	-	-	-	-
GO:0089701	U2AF	1	-	-	-	-	-	-	-	-	-	-	-	-	-	-	-	-	-	-	-	-	-	-	-	-	-	-	-	-	-	-	-	-	-	-	-	-	-	-	-	-	-	-	-	-	-	-	-
GO:0010494	cytoplasmic stress granule	8	-	-	-	-	-	-	-	-	-	-	0.00982	-	-	-	-	-	-	-	-	-	-	-	-	-	-	-	-	-	-	-	-	-	0.0061	-	-	-	-	-	-	0.00186	-	-	-	-	-	-	-
GO:0090575	RNA polymerase II transcription factor c...	7	-	-	-	-	-	-	-	-	-	-	-	0.00049	-	-	-	-	-	-	-	0.0018	-	0.00951	-	-	-	0.0024	-	-	-	0.0019	-	-	-	-	-	-	-	1.2e-05	-	-	-	-	-	-	-	-	-
GO:0005905	clathrin-coated pit	1	-	-	-	-	-	-	-	-	-	-	-	-	-	-	-	-	-	-	-	-	-	-	-	-	-	-	-	-	-	-	-	-	-	-	-	-	-	-	-	-	-	-	-	-	-	-	-
GO:0070772	PAS complex	2	-	-	-	-	-	-	-	-	-	-	-	-	-	-	-	-	-	-	-	-	-	-	-	-	-	-	-	-	-	-	0.00376	-	-	-	-	-	5.5e-06	-	-	-	-	-	-	-	-	-	-
GO:0030130	clathrin coat of trans-Golgi network ves...	2	-	-	-	-	-	-	-	-	-	-	-	-	-	-	-	-	-	-	-	-	-	-	-	-	-	-	-	-	-	-	-	-	-	-	-	0.00224	0.0059	-	-	-	-	-	-	-	-	-	-
GO:0000932	P-body	19	-	0.00722	-	-	-	-	-	-	-	-	0.00062	-	-	-	-	-	-	-	-	-	0.00041	-	-	-	-	-	-	-	0.00084	0.0066	-	-	2.4e-11	-	-	0.00923	-	-	-	4.3e-07	-	0.00507	-	-	-	-	-
GO:0015030	Cajal body	1	-	-	-	-	-	-	-	-	-	-	-	-	-	-	-	-	-	-	-	-	-	-	-	-	-	-	-	-	-	-	-	-	0.0096	-	-	-	-	-	-	-	-	-	-	-	-	-	-
GO:0031011	Ino80 complex	9	-	-	-	-	-	-	-	-	-	-	-	-	-	0.0044	-	-	-	-	-	-	-	-	-	0.00072	-	-	-	-	0.00022	-	0.00662	-	0.00559	-	-	0.00017	-	-	-	-	-	-	-	-	1.6e-10	-	-
GO:0044613	nuclear pore central transport channel	2	-	-	-	-	-	-	-	-	-	-	-	-	-	-	-	-	-	-	-	-	-	-	-	-	-	-	-	-	-	-	-	-	-	-	-	-	-	-	-	-	-	-	-	-	-	-	-
GO:0016602	CCAAT-binding factor complex	2	-	-	-	-	-	-	-	-	-	-	-	-	-	-	-	-	-	-	-	-	-	-	-	-	-	-	-	-	-	-	-	-	-	-	-	-	-	-	-	-	-	-	-	-	-	-	-
GO:0000243	commitment complex	1	-	-	-	-	-	-	-	-	-	-	-	-	-	-	-	-	-	-	-	-	-	-	-	-	-	-	-	-	-	-	-	-	-	-	-	-	-	-	-	-	-	-	-	-	-	-	-
GO:0005643	nuclear pore	9	-	-	-	-	-	-	-	2e-09	-	-	-	-	-	-	-	-	-	-	-	-	-	-	-	0.00308	-	-	-	-	-	-	1e-05	-	3.8e-05	-	0.00079	-	-	-	-	-	-	0.00668	-	-	-	-	0.00081
GO:0048188	Set1C/COMPASS complex	1	-	-	-	-	-	-	-	-	-	-	-	-	-	-	-	-	-	-	-	-	-	-	-	-	-	-	-	-	-	-	-	-	-	-	-	-	-	-	-	-	-	-	-	-	-	-	-
GO:0000139	Golgi membrane	1	-	-	-	-	-	-	-	-	-	-	-	-	-	-	-	-	-	-	-	-	-	-	-	-	-	-	-	-	-	-	-	-	-	-	-	-	-	-	-	-	-	-	-	-	-	-	-
GO:0008352	katanin complex	1	-	-	-	-	-	-	-	-	-	-	-	-	-	-	-	-	-	-	-	-	-	-	-	-	-	-	-	-	-	-	-	-	-	-	-	-	-	-	-	-	-	-	-	-	0.00437	-	-
GO:0030870	Mre11 complex	1	-	-	-	-	-	-	-	-	-	-	-	-	-	-	-	-	-	-	-	-	1e-07	-	-	-	-	-	-	-	-	-	-	-	-	-	-	-	-	-	-	-	-	-	-	-	-	-	-
GO:0033180	proton-transporting V-type ATPase, V1 do...	1	-	-	-	-	-	-	-	-	-	-	-	-	-	-	-	-	-	-	-	-	5.8e-05	-	-	-	-	-	-	-	-	-	-	-	-	-	-	-	-	-	-	-	-	-	-	-	-	-	-
GO:0044434	chloroplast part	1	0.046	-	-	-	-	-	-	-	-	-	-	-	-	-	-	-	-	-	-	-	-	-	-	-	-	-	-	-	-	-	-	-	-	-	-	-	-	-	-	-	-	-	-	-	-	-	-
GO:0070461	SAGA-type complex	2	-	-	-	-	-	-	-	-	-	-	-	-	0.00024	-	-	-	-	-	-	-	-	-	-	-	-	-	-	-	0.00132	-	-	-	-	-	-	-	-	-	-	-	-	-	-	-	-	-	-
GO:0036464	cytoplasmic ribonucleoprotein granule	1	-	-	-	-	-	-	-	-	-	-	-	-	-	-	-	-	-	-	-	-	-	-	-	-	-	-	-	-	-	-	-	-	-	-	-	-	-	-	-	-	-	-	-	0.0063	-	-	-
GO:0000124	SAGA complex	6	-	-	-	-	-	-	-	5.9e-07	-	-	-	-	-	-	-	-	-	-	-	-	-	-	-	-	-	-	-	-	-	-	-	-	0.00113	-	-	-	-	-	-	0.00506	-	-	-	-	-	-	-
GO:0016592	mediator complex	8	-	-	-	-	-	-	-	-	-	-	-	-	-	-	-	-	-	-	-	-	0.00278	-	-	-	-	-	-	-	-	0.0068	-	-	6.7e-05	-	-	-	-	-	-	-	-	0.00761	-	-	-	-	-
[truncated: 28 more columns]

## Sheet: h
GOID	GO Description	Present At	Cephalotus follicularis	Populus trichocarpa	Sorghum bicolor	Marchantia polymorpha subsp. polymorpha	Physcomitrella patens subsp. patens	Gossypium arboreum	Zea mays	Arabis alpina	Lupinus angustifolius	Nicotiana attenuata	Cicer arietinum	Zostera marina	Amborella trichopoda	Daucus carota subsp. sativus	Ricinus communis	Oryza glaberrima	Selaginella moellendorffii	Nicotiana sylvestris	Oryza sativa subsp. japonica	Jatropha curcas	Glycine soja	Cucumis sativus	Corchorus olitorius	Musa acuminata subsp. malaccensis	Oryza rufipogon	Beta vulgaris subsp. vulgaris	Capsicum annuum	Vitis vinifera	Oryza brachyantha	Spinacia oleracea	Cucumis melo	Phaseolus vulgaris	Genlisea aurea	Oryza nivara	Eutrema salsugineum	Oryza punctata	Ipomoea nil	Theobroma cacao	Nicotiana tabacum	Oryza barthii	Leersia perrieri	Morus notabilis	Solanum lycopersicum	Hordeum vulgare subsp. vulgare	Setaria italica	Prunus persica	Arabidopsis thaliana
GO:0030136	clathrin-coated vesicle	31	-	-	0.00017	-	-	-	-	0.00055	-	-	0.0001	-	-	-	-	0.00021	-	-	8.8e-07	-	3.3e-05	-	-	-	3.6e-06	-	-	-	-	-	-	0.00144	-	1.5e-05	2.8e-05	4.5e-05	-	-	-	8.6e-06	0.00374	-	-	7.8e-08	5.2e-06	9.2e-05	-
GO:0009508	plastid chromosome	12	-	0.00511	-	-	-	-	-	-	-	-	-	-	0.00152	-	-	0.00721	-	-	0.00575	-	-	-	-	0.00442	-	-	-	-	0.00027	-	-	-	-	0.00699	-	0.00996	-	-	-	-	-	-	-	-	-	-	-
GO:0030687	preribosome, large subunit precursor	4	-	-	0.00027	-	0.00693	-	-	-	-	-	-	-	-	-	-	-	-	-	-	-	-	-	-	-	-	-	-	-	-	-	-	-	-	-	-	-	-	-	-	-	-	-	-	-	-	-	0.00106
GO:0009705	plant-type vacuole membrane	1	-	-	-	-	-	-	-	-	-	-	-	-	-	-	-	-	-	-	-	-	-	-	-	-	-	-	-	-	-	-	-	-	-	-	-	-	-	-	-	-	-	-	-	-	0.00515	-	-
GO:0000407	pre-autophagosomal structure	1	-	-	-	-	-	-	-	-	-	-	-	-	-	-	-	-	-	-	0.00653	-	-	-	-	-	-	-	-	-	-	-	-	-	-	-	-	-	-	-	-	-	-	-	-	-	-	-	-
GO:0090576	RNA polymerase III transcription factor ...	1	-	-	-	-	-	-	-	-	-	-	-	-	-	-	-	-	-	-	-	-	-	-	-	-	-	-	-	-	-	-	-	-	-	-	-	-	-	-	-	-	-	-	0.00764	-	-	-	-
GO:0071008	U2-type post-mRNA release spliceosomal c...	1	-	-	-	-	-	-	-	-	-	-	-	-	-	-	-	-	-	-	-	-	-	-	-	-	-	-	-	-	-	-	-	-	-	-	-	-	-	-	-	-	-	-	-	-	-	-	-
GO:0032040	small-subunit processome	30	-	1.4e-07	-	-	2.9e-05	-	-	-	0.00069	4.6e-05	-	-	-	-	-	0.00721	-	-	0.00019	-	0.003	-	-	-	0.001	-	-	6.7e-06	-	-	9.5e-05	-	-	0.0001	-	-	-	0.00175	0.00091	0.00105	-	-	4.7e-05	-	0.00122	-	9.1e-06
GO:0005689	U12-type spliceosomal complex	1	-	-	-	-	-	-	-	-	-	-	-	-	-	-	-	-	-	-	-	-	-	-	-	-	-	-	-	-	-	-	-	-	-	-	-	-	-	-	-	-	-	-	-	-	-	-	-
GO:0044427	chromosomal part	2	-	-	-	-	-	-	-	-	-	-	-	-	-	0.00662	-	-	-	-	-	-	-	-	-	-	-	-	-	-	-	-	-	-	-	0.00138	-	-	-	-	-	-	-	-	-	-	-	-	-
GO:0005871	kinesin complex	9	-	1e-30	2.6e-06	-	0.00758	-	-	-	-	-	-	-	-	-	-	-	-	-	2.4e-12	-	-	-	-	-	-	-	-	2e-18	-	-	-	-	-	-	-	-	-	-	-	-	-	-	7.4e-19	-	-	-	1.6e-23
GO:0071013	catalytic step 2 spliceosome	7	-	0.00151	6.5e-07	-	-	-	-	-	-	-	-	-	-	-	-	-	-	-	4.1e-05	-	-	-	-	-	-	-	-	0.0002	-	-	-	-	-	-	-	-	-	-	-	-	-	-	1.2e-06	-	-	-	7.2e-06
GO:0000148	1,3-beta-D-glucan synthase complex	1	-	-	0.00596	-	-	-	-	-	-	-	-	-	-	-	-	-	-	-	-	-	-	-	-	-	-	-	-	-	-	-	-	-	-	-	-	-	-	-	-	-	-	-	-	-	-	-	-
GO:0080008	Cul4-RING E3 ubiquitin ligase complex	1	-	-	-	-	-	-	-	-	-	-	-	-	-	-	-	-	-	-	-	-	-	-	-	-	-	-	-	-	-	-	-	-	-	-	-	-	-	-	-	-	-	-	-	-	-	-	-
GO:0031301	integral component of organelle membrane	4	-	-	-	-	-	-	-	-	-	-	-	-	-	-	-	-	-	-	-	-	-	-	-	-	-	-	-	-	-	-	-	-	-	-	-	0.00045	-	-	0.00568	-	-	-	-	-	-	-	-
GO:0000776	kinetochore	2	-	0.00093	-	-	-	-	-	-	-	-	-	-	-	-	-	-	-	-	-	-	-	-	-	-	-	-	-	0.00483	-	-	-	-	-	-	-	-	-	-	-	-	-	-	-	-	-	-	-
GO:0071012	catalytic step 1 spliceosome	5	-	-	1.7e-06	-	-	-	-	-	-	-	-	-	-	-	-	-	-	-	3.6e-06	-	-	-	-	-	-	-	-	-	-	-	-	-	-	-	-	-	-	-	-	-	-	-	-	-	-	-	1.8e-05
GO:0005819	spindle	21	0.00248	0.00761	0.00979	-	-	-	0.00338	-	-	-	-	-	-	-	0.00141	-	-	-	0.00936	-	0.0047	-	-	0.00075	0.0018	0.00449	-	-	-	-	-	0.00445	-	-	-	0.00703	-	-	0.0049	-	-	-	9.9e-05	-	0.00113	-	0.0025
GO:0071014	post-mRNA release spliceosomal complex	5	-	-	1.1e-08	-	-	-	-	-	-	-	-	-	-	-	-	-	-	-	0.00015	-	-	-	-	-	-	-	-	0.00491	-	-	-	-	-	-	-	-	-	-	-	-	-	-	-	-	-	-	0.00023
GO:0005840	ribosome	2	-	-	-	-	-	-	-	-	-	-	-	-	-	-	-	-	-	-	-	-	-	-	-	-	-	-	-	-	-	-	-	-	-	-	-	-	-	-	-	-	-	-	-	-	-	-	-
GO:0000786	nucleosome	1	-	-	-	-	-	-	-	-	-	-	-	-	-	-	-	-	-	-	-	-	-	-	-	-	-	-	-	-	-	-	0.00371	-	-	-	-	-	-	-	-	-	-	-	-	-	-	-	-
GO:0005783	endoplasmic reticulum	5	-	-	-	-	-	-	-	-	-	-	-	-	-	-	-	-	-	-	-	-	-	-	-	-	-	-	-	-	-	-	-	6.5e-05	-	-	0.00546	-	-	-	0.00883	-	-	-	-	-	-	-	-
GO:0009317	acetyl-CoA carboxylase complex	7	-	-	-	-	-	-	-	-	-	-	-	-	0.00567	-	-	-	-	-	-	-	-	-	0.00299	-	-	-	-	-	-	-	-	-	-	-	-	-	-	-	-	-	-	-	-	-	-	-	-
GO:0030684	preribosome	19	-	-	-	-	-	-	0.00098	-	-	-	-	0.00393	-	-	-	0.0071	0.0051	-	-	0.00506	-	-	-	0.00296	-	-	-	-	0.00816	-	-	-	-	-	-	-	-	0.00053	-	-	-	-	-	0.00342	-	-	-
GO:0005742	mitochondrial outer membrane translocase...	1	-	-	-	-	-	-	-	-	-	-	-	-	-	-	-	-	-	-	-	-	-	-	-	-	-	-	-	-	-	-	-	-	-	-	-	-	-	-	-	-	-	-	-	-	0.00993	-	-
GO:0046540	U4/U6 x U5 tri-snRNP complex	1	-	-	-	-	-	-	-	-	-	-	-	-	-	-	0.00439	-	-	-	-	-	-	-	-	-	-	-	-	-	-	-	-	-	-	-	-	-	-	-	-	-	-	-	-	-	-	-	-
GO:0005744	mitochondrial inner membrane presequence...	1	-	-	-	-	-	-	-	-	-	-	-	-	-	-	-	-	-	-	-	-	-	-	-	-	-	-	-	-	-	-	-	-	-	-	-	-	-	-	-	-	-	-	-	-	-	-	-
GO:0005788	endoplasmic reticulum lumen	1	-	-	-	-	-	-	-	-	-	-	-	-	-	-	-	-	-	-	-	-	-	-	-	-	-	-	-	-	-	-	-	-	-	-	-	-	-	-	-	-	-	-	-	-	-	-	4.6e-05
GO:0005905	clathrin-coated pit	1	-	-	-	-	-	-	-	-	-	-	-	-	-	-	-	-	-	-	-	-	-	-	-	-	-	-	-	-	-	-	-	-	-	-	-	-	-	-	-	-	-	-	-	-	-	-	0.003
GO:0000793	condensed chromosome	18	0.00784	-	0.00693	-	0.00095	0.0082	-	-	-	-	-	-	0.00072	0.00058	-	-	-	-	-	-	8.9e-05	0.00095	-	0.00041	0.00344	0.00118	-	-	-	0.0007	-	-	-	0.00567	-	-	-	-	-	-	-	-	-	-	-	-	-
GO:0005844	polysome	1	-	-	-	-	-	-	-	-	-	-	-	-	-	-	-	-	-	-	-	-	-	-	-	-	-	-	-	-	-	-	-	-	-	-	-	-	-	-	-	-	-	-	-	-	-	-	-
GO:0030529	intracellular ribonucleoprotein complex	14	-	-	-	-	-	8.8e-06	-	-	-	-	0.00054	-	-	-	-	-	-	-	-	-	2.7e-05	-	-	-	-	-	7.5e-08	-	-	-	0.00012	-	-	-	-	-	-	-	8.7e-06	-	-	6.9e-06	-	-	-	-	0.00472
GO:0000974	Prp19 complex	4	-	-	6.3e-05	-	-	-	-	-	-	-	-	-	-	-	-	-	-	-	0.00022	-	-	-	-	-	-	-	-	-	-	-	-	-	-	-	-	-	-	-	-	-	-	-	-	-	-	-	0.00167
GO:0031519	PcG protein complex	2	-	-	-	-	-	-	-	-	-	-	0.00529	-	-	-	-	-	-	-	-	-	-	-	-	-	-	-	-	-	-	-	-	-	-	-	-	-	-	-	-	-	-	-	-	-	-	-	0.0038
GO:0009579	thylakoid	1	-	-	-	-	-	-	-	-	-	-	-	-	-	-	-	-	-	-	-	-	-	-	-	-	-	-	-	-	-	-	-	-	-	-	-	-	-	-	-	-	-	-	-	-	-	-	-
GO:0016459	myosin complex	57	-	8.8e-08	5.8e-11	-	-	0.0013	1e-30	3.4e-07	4e-06	-	1.3e-08	0.00042	-	2.4e-06	3.9e-05	0.00016	-	-	0.00052	5.4e-05	3.6e-07	0.00311	-	-	7.3e-12	0.00844	-	0.00735	2.9e-07	6.4e-05	4.7e-05	0.00171	-	1.8e-10	1.3e-06	2.3e-07	-	-	4.4e-10	1.7e-07	8.5e-27	0.00329	7.8e-05	4.8e-13	1.1e-12	3.2e-06	1.1e-17
GO:0005665	DNA-directed RNA polymerase II, core com...	6	-	-	-	-	-	-	-	-	-	-	-	-	-	-	-	0.00488	-	-	-	-	-	-	-	0.00442	-	-	-	-	-	-	-	-	-	-	-	-	-	-	-	0.00817	-	-	-	-	0.00011	-	-
GO:0031982	vesicle	8	-	9.4e-07	1.7e-05	-	-	-	-	-	-	-	-	-	-	-	-	-	-	-	0.00013	-	-	-	-	-	-	-	-	3.9e-05	-	-	-	-	-	-	-	-	-	-	-	-	-	-	5.1e-05	-	-	-	0.00066
GO:0005684	U2-type spliceosomal complex	2	-	-	0.00371	-	-	-	-	-	-	-	-	-	-	-	-	-	-	-	-	-	-	-	-	-	-	-	-	-	-	-	-	-	-	-	-	-	-	-	-	-	-	-	-	-	-	-	-
GO:0089701	U2AF	12	-	-	-	-	-	-	0.00204	-	-	-	-	-	-	-	-	-	-	-	-	-	0.0044	-	-	-	0.00693	0.00082	-	-	-	-	-	-	-	-	-	-	-	0.00918	0.00183	-	0.00038	-	-	-	-	-	0.0038
GO:0042646	plastid nucleoid	4	-	-	-	-	-	-	-	-	-	-	-	-	-	-	-	-	-	-	-	-	-	-	-	-	-	-	-	0.00726	-	-	-	-	-	-	-	-	-	0.00032	-	-	-	-	-	-	-	0.0045	-
GO:0000778	condensed nuclear chromosome kinetochore	1	-	-	-	-	-	-	-	-	-	-	-	-	-	-	-	-	-	-	-	-	-	-	-	-	-	-	-	0.00219	-	-	-	-	-	-	-	-	-	-	-	-	-	-	-	-	-	-	-
GO:0005856	cytoskeleton	34	-	-	-	-	-	-	1.8e-12	-	-	-	-	-	-	-	-	7.2e-06	6.1e-05	-	0.00875	-	0.0052	-	-	-	1.1e-07	-	-	-	3.1e-05	0.00024	-	0.0014	-	4.1e-07	4.4e-06	3.9e-10	-	1.2e-10	-	2.6e-06	2.2e-11	-	-	2.3e-05	2.6e-06	-	2.1e-05
GO:0030897	HOPS complex	1	-	-	-	-	-	-	-	-	-	-	-	-	-	-	-	-	-	-	-	-	-	-	-	-	-	-	-	-	-	-	-	-	-	-	-	-	-	-	-	-	-	-	0.00764	-	-	-	-
GO:0044450	microtubule organizing center part	1	-	-	-	-	-	-	-	-	-	-	-	-	-	-	-	-	-	-	-	-	-	-	-	-	-	-	-	-	-	-	-	-	-	-	-	-	-	-	-	-	-	-	-	-	-	-	-
GO:0044452	nucleolar part	17	-	-	-	-	-	-	0.00022	0.00015	-	-	-	-	-	-	-	0.00059	-	-	-	-	0.0044	-	-	-	0.00037	-	-	-	0.00828	-	-	-	-	-	-	0.00676	-	0.00016	-	-	-	-	-	0.00631	0.00993	-	-
GO:0009706	chloroplast inner membrane	1	-	-	-	-	-	-	-	-	-	-	-	-	-	-	-	-	-	-	-	-	-	-	-	-	-	-	-	-	-	-	-	-	-	-	-	-	-	-	-	-	-	-	-	-	-	-	-
GO:0009506	plasmodesma	4	-	-	-	-	-	-	-	-	-	-	-	-	-	-	-	-	-	-	-	-	-	-	-	-	-	0.00054	-	-	-	-	-	-	-	-	-	-	-	-	-	-	-	-	0.0005	-	-	-	0.00363
GO:0005694	chromosome	20	-	2.8e-05	-	0.00237	0.00945	0.0095	6.9e-10	-	-	0.00329	0.00516	-	-	0.00544	-	-	-	-	-	-	-	-	-	-	0.00082	-	-	-	-	-	-	-	-	0.00064	-	-	-	0.00013	1.1e-07	0.00036	0.0005	-	-	-	-	0.00043	-
GO:0005730	nucleolus	21	-	8.8e-05	2.5e-06	-	0.00019	-	-	-	-	-	-	-	0.00015	-	-	-	0.00132	-	8.1e-09	0.00286	-	-	-	-	-	-	-	0.0003	-	-	-	-	-	-	-	-	-	-	0.00362	-	-	0.00067	0.0068	-	-	0.00465	1.5e-07
GO:0005655	nucleolar ribonuclease P complex	9	-	5.6e-06	6.3e-05	-	9.4e-09	-	-	-	-	-	-	-	-	-	-	-	-	-	1e-06	-	-	-	-	-	-	-	-	8.6e-07	-	-	-	-	-	-	-	-	-	-	-	-	-	-	9e-08	-	-	-	4.4e-10
GO:0030870	Mre11 complex	1	-	-	-	-	-	-	-	-	-	-	-	-	-	-	-	-	-	-	-	-	-	-	-	-	-	-	-	-	-	-	-	-	-	-	-	7.8e-08	-	-	-	-	-	-	-	-	-	-	-
GO:0043614	multi-eIF complex	1	-	-	-	-	5.6e-05	-	-	-	-	-	-	-	-	-	-	-	-	-	-	-	-	-	-	-	-	-	-	-	-	-	-	-	-	-	-	-	-	-	-	-	-	-	-	-	-	-	-
GO:0000126	transcription factor TFIIIB complex	12	-	-	-	-	-	-	8.3e-14	-	-	-	-	-	-	0.00769	-	-	0.00024	-	-	-	-	-	-	-	-	-	-	-	-	-	-	-	-	-	0.00052	-	-	-	0.00024	-	-	-	-	-	-	-	4.8e-06
GO:0009524	phragmoplast	12	-	-	-	-	-	-	-	-	-	-	-	-	-	-	-	0.00995	-	-	-	-	-	-	-	-	0.00277	-	-	0.00038	-	-	-	-	-	0.0028	-	-	-	-	-	0.00199	-	-	-	0.00631	0.00993	-	5.9e-05
GO:0044440	endosomal part	1	-	-	-	-	-	-	-	-	-	-	-	-	-	-	-	-	-	-	-	-	-	-	-	-	-	-	-	-	-	-	-	-	-	-	-	-	-	-	-	-	-	-	0.00516	-	-	-	-
GO:0000229	cytoplasmic chromosome	2	-	-	-	-	-	-	-	-	-	-	-	-	-	-	-	-	-	-	-	-	-	-	-	-	-	-	-	0.00011	-	-	-	-	-	-	-	-	-	0.00016	-	-	-	-	-	-	-	-	-
GO:0030692	Noc4p-Nop14p complex	1	-	-	-	-	-	-	-	-	-	-	-	-	-	-	-	-	-	-	-	-	-	-	-	-	-	-	-	-	-	-	-	-	-	-	-	-	-	-	-	-	-	-	-	-	-	-	-
GO:0000228	nuclear chromosome	3	-	-	-	-	-	-	-	-	-	-	0.00111	-	-	-	-	-	-	-	-	-	-	-	-	-	-	-	-	-	-	-	-	-	-	-	-	-	-	-	-	-	-	-	-	-	-	-	-
GO:0042644	chloroplast nucleoid	1	-	-	-	-	-	-	-	-	-	-	-	-	-	-	-	-	-	-	-	-	-	-	-	-	-	-	-	-	-	-	-	-	-	-	-	0.00676	-	-	-	-	-	-	-	-	-	-	-
GO:0009707	chloroplast outer membrane	5	-	-	-	-	0.00182	-	-	-	-	-	-	-	-	-	-	-	-	-	-	-	-	-	-	-	-	-	-	0.00017	-	-	-	-	-	-	-	-	-	-	-	-	-	-	0.00029	-	-	-	0.00096
GO:0000127	transcription factor TFIIIC complex	1	-	-	-	-	-	-	-	-	-	-	-	-	-	-	-	-	-	-	-	-	-	-	-	-	-	-	-	-	-	-	-	-	-	-	-	-	-	-	-	-	-	-	-	-	-	-	-
GO:0000785	chromatin	9	-	6.7e-10	-	-	2.3e-06	-	-	-	-	-	-	-	-	-	-	-	-	-	-	-	-	-	-	-	-	0.00367	-	0.00079	-	-	-	-	-	-	-	-	-	-	-	-	-	-	0.00098	-	-	-	0.00192
GO:0019867	outer membrane	4	-	-	-	-	-	-	-	-	-	-	-	-	-	-	-	-	-	-	-	-	-	-	-	0.0061	-	-	-	-	-	-	-	-	-	-	-	-	-	-	-	-	-	-	-	-	-	-	-
GO:0000139	Golgi membrane	3	-	-	-	-	-	-	-	-	-	-	-	-	-	-	-	-	-	-	-	-	-	-	-	-	-	-	-	-	-	-	-	-	-	-	-	0.00087	-	-	-	-	-	-	-	-	-	-	-
GO:0070461	SAGA-type complex	1	-	-	-	-	-	-	-	-	-	-	-	-	-	-	-	-	0.00772	-	-	-	-	-	-	-	-	-	-	-	-	-	-	-	-	-	-	-	-	-	-	-	-	-	-	-	-	-	-
GO:0034399	nuclear periphery	3	-	-	-	-	6.5e-05	-	-	-	-	-	-	-	-	-	-	-	-	-	-	-	-	-	-	-	-	0.0061	-	-	-	-	-	-	-	-	-	-	-	-	-	-	-	-	-	-	-	-	0.00096
GO:0031985	Golgi cisterna	1	-	-	-	-	-	-	-	-	-	-	-	-	-	-	-	-	-	-	-	-	-	-	-	-	-	-	-	-	-	-	-	-	-	-	-	-	-	-	-	-	-	-	-	-	-	-	-
GO:0016593	Cdc73/Paf1 complex	26	-	-	0.00152	-	-	-	3.1e-07	-	-	-	-	-	-	-	-	0.00059	-	-	0.00111	-	-	-	-	0.00806	2.9e-08	-	-	-	-	-	-	-	0.0025	2.4e-05	0.00052	0.00141	-	-	1.5e-05	0.00071	-	-	-	-	0.00993	-	0.00187
GO:0010598	NAD(P)H dehydrogenase complex (plastoqui...	1	-	-	-	-	-	-	-	-	-	-	-	-	-	-	-	-	-	-	-	-	-	-	-	-	-	-	-	-	-	-	-	-	-	-	-	-	-	-	-	-	-	-	-	-	-	-	-
GO:0005634	nucleus	68	7.5e-10	2.2e-07	3.7e-08	5.4e-09	7.2e-06	1.5e-09	1e-30	4e-07	0.00025	9.7e-05	8e-06	1.3e-05	2.9e-07	6e-05	3.2e-08	6.4e-09	4.3e-15	-	1.5e-09	2e-07	1.8e-07	8.2e-08	2e-06	3.8e-07	6.7e-14	6.5e-11	-	7.9e-09	1.3e-07	8.8e-07	2.2e-09	0.00092	-	8.5e-12	4.6e-10	3e-07	-	2.7e-12	7.2e-16	9.1e-14	2.4e-07	2.6e-05	3.9e-10	0.00056	2.4e-10	1.9e-10	2.4e-12
GO:0030686	90S preribosome	3	-	-	-	-	0.00169	-	-	-	-	-	-	-	-	-	-	-	-	-	0.00464	-	-	-	-	-	-	-	-	0.00021	-	-	-	-	-	-	-	-	-	-	-	-	-	-	-	-	-	-	-
GO:0005829	cytosol	11	-	-	0.00222	-	-	-	-	-	-	-	-	-	-	-	-	-	-	-	-	-	-	-	-	-	-	0.00021	-	0.00707	0.00456	-	-	-	-	-	-	-	-	-	-	-	0.00841	-	-	0.00715	0.00366	-	7.8e-11
GO:0030915	Smc5-Smc6 complex	28	-	-	-	0.00063	-	0.0011	-	-	-	-	-	-	-	-	0.00032	-	0.00801	-	-	-	-	0.00782	-	0.00806	1.2e-06	-	-	-	-	0.00522	2.8e-10	-	0.0068	0.00122	0.0014	-	-	-	-	-	9.6e-09	-	-	-	-	-	0.00187
GO:0031011	Ino80 complex	3	-	-	-	-	-	-	-	-	-	-	-	-	-	-	-	-	-	-	-	-	-	-	-	-	-	-	-	-	-	-	-	-	-	-	-	-	-	0.00061	0.0013	-	-	-	-	-	-	-	-
GO:0071986	Ragulator complex	1	-	-	-	-	0.0002	-	-	-	-	-	-	-	-	-	-	-	-	-	-	-	-	-	-	-	-	-	-	-	-	-	-	-	-	-	-	-	-	-	-	-	-	-	-	-	-	-	-
GO:0048188	Set1C/COMPASS complex	1	-	-	-	-	0.00045	-	-	-	-	-	-	-	-	-	-	-	-	-	-	-	-	-	-	-	-	-	-	-	-	-	-	-	-	-	-	-	-	-	-	-	-	-	-	-	-	-	-
GO:0030688	preribosome, small subunit precursor	1	-	-	-	-	-	-	-	-	-	-	-	-	-	-	-	-	-	-	-	-	-	-	-	-	-	-	-	-	-	-	-	-	-	-	-	-	-	-	-	-	-	-	0.00041	-	-	-	-
GO:0009507	chloroplast	14	-	-	-	-	-	-	-	-	-	-	-	-	-	-	-	-	-	-	0.00198	-	-	-	-	-	0.00083	-	-	-	-	-	-	-	-	-	-	0.00168	0.5	-	0.0029	-	-	-	-	0.00013	-	-	2.5e-05
GO:0005623	cell	2	-	0.00364	-	-	-	-	-	-	-	-	-	-	-	-	-	-	-	-	-	-	-	-	-	-	0.00911	-	-	-	-	-	-	-	-	-	-	-	-	-	-	-	-	-	-	-	-	-	-
GO:0045298	tubulin complex	1	-	-	-	-	-	-	-	-	-	-	-	-	-	-	-	-	-	-	-	-	-	-	-	-	-	-	-	-	-	-	-	-	-	-	-	-	-	-	-	-	-	-	-	-	-	-	0.0007
GO:0055028	cortical microtubule	1	-	-	-	-	-	-	-	-	-	-	-	-	-	-	-	-	-	-	-	-	-	-	-	-	-	-	-	-	-	-	-	-	-	-	-	-	-	-	-	-	-	-	-	-	-	-	0.00838
GO:0005685	U1 snRNP	1	-	-	-	-	-	-	-	-	-	-	-	-	-	-	-	-	-	-	-	-	-	-	-	-	-	-	-	-	-	-	-	-	-	-	-	-	-	-	-	-	-	-	-	-	-	-	-
GO:0005875	microtubule associated complex	2	-	-	-	-	-	-	-	-	-	-	-	-	-	-	-	-	-	-	-	-	-	-	-	-	-	-	-	-	-	-	-	-	-	-	-	-	-	-	-	-	-	-	-	-	-	-	0.00225
GO:0031965	nuclear membrane	1	-	-	-	-	-	-	-	-	-	-	-	-	-	-	-	-	-	-	-	-	-	-	-	-	-	-	-	-	-	-	-	-	-	-	-	-	-	-	-	-	-	-	-	-	-	-	2.3e-05
GO:0005681	spliceosomal complex	10	-	0.00036	1e-05	-	-	-	-	-	-	-	-	-	-	-	-	-	0.00787	-	-	-	0.0047	0.00951	-	-	-	-	-	-	-	-	0.00256	-	-	-	-	-	-	-	-	-	-	-	-	-	0.00258	-	-
GO:0042175	nuclear outer membrane-endoplasmic retic...	1	-	-	-	-	0.00099	-	-	-	-	-	-	-	-	-	-	-	-	-	-	-	-	-	-	-	-	-	-	-	-	-	-	-	-	-	-	-	-	-	-	-	-	-	-	-	-	-	-
GO:0071010	prespliceosome	4	-	-	0.00102	-	-	-	-	-	-	-	-	-	-	-	-	-	-	-	0.0011	-	-	-	-	-	-	-	-	-	-	-	-	-	-	-	-	-	-	-	-	-	-	-	-	-	-	-	0.00502
GO:0071011	precatalytic spliceosome	2	-	-	-	-	0.0025	-	-	-	-	-	-	-	-	-	-	-	-	-	-	-	-	-	-	-	-	-	-	-	-	-	-	-	-	-	-	-	-	-	-	-	-	-	-	-	-	-	-
GO:0031410	cytoplasmic vesicle	3	-	-	-	-	-	-	-	-	-	-	-	-	-	-	-	-	-	-	0.00616	-	-	-	-	-	-	-	-	-	-	-	-	-	-	-	-	-	-	-	-	-	-	-	0.00307	-	-	-	-
GO:0005686	U2 snRNP	5	-	0.00104	-	-	0.00113	-	-	-	-	-	-	-	-	-	-	-	-	-	0.00918	-	-	-	-	-	-	-	-	-	-	-	-	-	-	-	-	-	-	-	-	-	-	-	0.0002	-	-	-	-
GO:0005654	nucleoplasm	2	-	-	-	-	-	-	-	-	-	-	-	-	0.00337	-	-	-	-	-	-	-	-	-	-	-	-	-	-	-	-	-	-	-	-	-	-	-	-	-	-	-	-	-	-	-	-	-	-
GO:0033186	CAF-1 complex	2	-	4.1e-06	-	-	-	-	-	-	-	-	-	-	-	-	-	-	-	-	-	-	-	-	-	-	-	-	-	-	-	-	-	-	-	-	-	-	-	-	-	-	-	-	-	-	-	-	-
GO:0005737	cytoplasm	1	-	-	-	-	-	-	-	-	-	-	-	-	-	-	-	-	-	-	1.5e-06	-	-	-	-	-	-	-	-	-	-	-	-	-	-	-	-	-	-	-	-	-	-	-	-	-	-	-	-
GO:0005852	eukaryotic translation initiation factor...	55	0.00014	4.4e-06	0.00074	-	-	0.0015	4.2e-05	0.00136	6.5e-06	1.3e-05	-	-	5.5e-05	3.5e-05	0.0053	-	0.00216	-	-	0.00032	2e-06	0.00056	0.00036	0.00203	-	0.00116	-	0.00095	0.00121	-	5.1e-06	0.00065	-	0.00268	2.8e-05	0.00045	-	6.4e-05	1.5e-05	-	-	5.1e-05	0.00016	7.4e-07	0.00011	0.0038	-
GO:0000118	histone deacetylase complex	5	-	-	0.00039	-	4.1e-10	-	-	-	-	-	-	-	-	-	-	-	-	-	-	-	-	-	-	-	-	-	-	0.00167	-	-	-	-	-	-	-	-	-	-	-	-	-	-	-	-	-	-	-
GO:0034271	phosphatidylinositol 3-kinase complex, c...	1	-	-	-	-	-	-	-	-	-	-	-	-	-	-	-	-	-	-	0.00014	-	-	-	-	-	-	-	-	-	-	-	-	-	-	-	-	-	-	-	-	-	-	-	-	-	-	-	-
GO:0035619	root hair tip	1	-	-	-	-	-	-	-	-	-	-	-	-	-	-	-	-	-	-	-	-	-	-	-	-	-	-	-	-	-	-	-	-	-	-	-	-	-	-	-	-	-	-	-	-	-	-	-
GO:0005732	small nucleolar ribonucleoprotein comple...	15	-	-	-	-	-	-	0.00458	-	-	-	-	-	-	-	-	0.00995	-	-	-	-	0.009	-	-	-	-	-	-	-	0.00561	-	-	-	-	-	-	-	-	0.00085	0.0003	-	-	-	-	0.00631	0.00993	-	-
GO:0031226	intrinsic component of plasma membrane	2	-	-	-	-	-	-	-	-	0.00595	-	-	-	-	-	-	-	-	-	-	-	0.0065	-	-	-	-	-	-	-	-	-	-	-	-	-	-	-	-	-	-	-	-	-	-	-	-	-	-
GO:0031225	anchored component of membrane	1	-	-	-	-	-	-	-	-	0.00978	-	-	-	-	-	-	-	-	-	-	-	-	-	-	-	-	-	-	-	-	-	-	-	-	-	-	-	-	-	-	-	-	-	-	-	-	-	-
GO:0035145	exon-exon junction complex	2	-	-	-	-	-	-	-	-	-	-	-	-	-	-	-	-	-	-	-	-	-	-	-	-	-	-	-	0.00726	-	-	-	-	-	-	-	-	-	-	-	-	-	-	0.00764	-	-	-	-
GO:0000775	chromosome, centromeric region	1	-	-	-	-	-	-	-	-	-	-	-	-	-	-	-	-	-	-	-	-	-	-	-	-	-	-	-	-	-	-	-	-	-	0.00151	-	-	-	-	-	-	-	-	-	-	-	-	-
GO:0033290	eukaryotic 48S preinitiation complex	48	5.7e-05	2.7e-06	-	-	-	-	5.7e-06	-	3.1e-06	6e-06	-	-	0.00029	2e-05	-	-	0.00106	-	-	0.00032	5.2e-06	0.00579	0.00019	0.00362	-	0.00383	-	0.00623	0.00629	-	5.1e-06	0.00445	-	-	0.00147	0.00037	-	1.4e-05	0.00136	-	-	0.00027	0.00791	2.8e-08	0.00726	0.00309	-
GO:0071006	U2-type catalytic step 1 spliceosome	1	-	-	-	-	-	-	-	-	-	-	-	-	-	-	-	-	-	-	-	-	-	-	-	-	-	-	-	-	-	-	-	-	-	-	-	-	-	-	-	-	-	-	-	-	-	-	-
GO:0005874	microtubule	62	0.00242	4.5e-07	2.8e-07	-	-	1.9e-05	1e-11	6.9e-05	0.00053	-	0.00529	0.00563	0.00196	4.8e-06	0.00496	0.00248	1.8e-08	-	2.9e-17	0.0082	4.7e-12	-	5.9e-05	3.7e-05	3.3e-07	0.00911	-	4.8e-05	7.5e-06	0.00249	-	4.9e-12	2.3e-06	1.8e-05	1e-05	1.3e-07	-	1.4e-06	0.00015	0.00033	0.00031	-	2.8e-05	8e-10	3.9e-08	-	5.3e-17
GO:0030117	membrane coat	9	-	-	-	-	-	-	-	-	-	-	-	-	-	-	-	-	-	-	-	-	-	-	-	-	-	-	-	-	-	-	-	-	-	0.00468	-	8.6e-05	-	-	-	-	-	-	-	0.00765	-	-	-
GO:0005759	mitochondrial matrix	1	-	-	-	-	-	-	-	-	-	-	-	-	-	-	-	-	-	-	-	-	-	-	-	-	-	-	-	-	-	-	-	-	-	-	-	-	-	-	-	-	-	-	-	-	-	-	-
GO:0034272	phosphatidylinositol 3-kinase complex, c...	1	-	-	-	-	-	-	-	-	-	-	-	-	-	-	-	-	-	-	0.00014	-	-	-	-	-	-	-	-	-	-	-	-	-	-	-	-	-	-	-	-	-	-	-	-	-	-	-	-
GO:0000428	DNA-directed RNA polymerase complex	1	-	-	-	-	-	-	-	-	-	-	-	-	-	-	-	-	-	-	-	-	-	-	-	-	-	-	-	-	-	-	-	-	-	-	-	-	-	-	-	-	-	-	-	-	-	-	-
GO:0030663	COPI-coated vesicle membrane	15	-	-	-	-	-	-	4e-06	-	0.00137	-	-	-	-	-	-	-	-	-	-	-	-	-	-	-	-	-	-	-	-	-	-	-	-	-	0.00035	0.00093	-	-	-	-	-	-	-	-	-	0.00047	2.1e-06
GO:0034457	Mpp10 complex	6	-	0.0004	-	-	-	-	-	-	-	-	-	-	-	-	-	-	-	-	-	-	-	-	-	-	-	-	-	-	-	-	-	-	-	-	-	-	-	-	1e-06	-	0.00038	-	-	-	-	-	-
GO:0031514	motile cilium	1	-	-	-	-	-	-	-	-	-	-	-	-	-	-	-	-	3.8e-05	-	-	-	-	-	-	-	-	-	-	-	-	-	-	-	-	-	-	-	-	-	-	-	-	-	-	-	-	-	-
GO:0071541	eukaryotic translation initiation factor...	2	-	-	-	-	5.6e-05	-	-	-	-	-	-	-	-	-	-	-	-	-	-	-	-	-	-	-	-	-	-	-	-	-	-	-	-	-	-	-	-	-	-	-	-	-	-	-	-	-	-
GO:0030173	integral component of Golgi membrane	2	-	-	-	-	-	-	7.6e-06	-	-	-	-	-	-	-	-	-	-	-	-	-	-	-	-	-	-	-	-	-	-	-	-	-	-	-	-	-	-	-	-	-	-	-	-	-	-	-	-
GO:0046658	anchored component of plasma membrane	10	-	-	-	-	-	-	0.00031	-	-	-	-	-	-	-	-	-	-	-	-	-	-	-	-	0.00042	0.00361	-	-	-	-	-	-	-	-	-	-	0.00554	-	-	-	-	-	-	-	-	0.00346	-	-
GO:0019013	viral nucleocapsid	19	-	-	-	-	-	3.5e-09	0.00318	-	-	-	9.6e-06	-	-	-	0.00025	-	-	1.2e-10	-	-	6.7e-07	-	-	-	-	-	7.3e-10	-	-	-	4.6e-06	-	-	-	-	-	-	9.7e-06	5e-11	-	-	8.1e-10	-	-	-	-	0.00204
GO:0005643	nuclear pore	4	-	-	-	-	-	-	-	-	-	0.00011	-	-	-	-	0.00298	-	-	-	-	-	-	-	-	-	-	-	-	-	-	-	-	-	-	-	-	-	-	-	8.1e-09	-	-	-	-	-	-	-	-
GO:0071004	U2-type prespliceosome	6	-	0.00068	-	-	-	-	-	-	-	-	-	-	-	-	-	-	-	-	-	-	-	-	-	-	-	-	-	0.00623	-	-	-	-	-	-	-	-	-	-	-	-	-	-	0.0025	-	-	-	0.00219
GO:0005635	nuclear envelope	3	-	0.00173	-	-	-	-	-	-	-	-	-	-	-	-	-	-	-	-	-	-	-	-	-	-	-	-	-	-	-	-	-	-	-	-	-	-	-	-	-	-	-	-	-	-	-	-	-
GO:0000794	condensed nuclear chromosome	1	-	-	0.00726	-	-	-	-	-	-	-	-	-	-	-	-	-	-	-	-	-	-	-	-	-	-	-	-	-	-	-	-	-	-	-	-	-	-	-	-	-	-	-	-	-	-	-	-
GO:0030126	COPI vesicle coat	4	-	-	-	-	-	-	-	-	-	-	-	-	-	-	-	-	-	-	-	-	-	-	-	-	-	-	-	-	-	-	-	-	-	-	-	-	-	-	-	-	-	-	-	-	-	-	0.00663
GO:0005622	intracellular	48	0.00891	-	0.00046	0.00042	-	-	6.2e-21	-	0.00026	-	-	-	-	6.8e-08	-	5.5e-07	0.0032	-	8.7e-05	0.00496	0.0011	-	0.00032	0.00524	1.2e-11	0.0018	-	-	3.8e-07	0.00057	0.00027	0.00027	-	2.3e-07	0.00197	5e-05	-	1.5e-08	5.2e-09	1.5e-07	2.5e-07	-	-	0.00019	0.00016	0.0065	-
GO:0009509	chromoplast	1	-	-	-	-	-	-	-	-	-	-	-	-	-	-	-	-	-	-	-	-	-	-	-	-	-	-	-	-	-	-	-	-	-	-	-	-	-	-	-	-	-	-	-	-	-	-	-
GO:0030133	transport vesicle	1	-	-	-	-	-	-	-	-	-	-	-	-	-	-	-	-	-	-	-	-	-	-	-	-	-	-	-	-	-	-	-	-	-	-	-	-	-	-	-	-	-	-	-	-	-	-	0.00381
GO:0016272	prefoldin complex	1	-	-	-	-	-	-	-	-	-	-	-	-	-	-	-	-	-	-	-	-	-	-	-	-	-	-	-	-	-	-	-	-	-	-	-	-	-	-	-	-	-	-	-	-	-	-	-
GO:0005849	mRNA cleavage factor complex	1	-	-	-	-	-	-	-	-	-	-	-	-	-	-	-	-	-	-	-	-	-	-	-	-	-	-	-	-	-	-	-	-	-	-	-	-	-	-	-	0.00554	-	-	-	-	-	-	-
GO:0008278	cohesin complex	16	-	0.00053	-	-	-	-	1.6e-27	-	-	-	-	-	-	-	-	-	-	-	-	-	-	-	-	-	-	-	-	1.7e-05	-	-	-	-	4e-05	-	-	-	-	6.9e-12	0.00018	-	0.00701	-	-	-	0.00037	-	3.8e-05
GO:0000795	synaptonemal complex	7	-	1.2e-08	-	-	-	-	-	-	-	-	-	-	-	-	-	-	-	-	5.2e-06	-	-	-	-	-	-	-	-	3.1e-07	-	-	-	-	-	-	-	-	-	-	-	-	-	-	1.5e-06	-	-	-	9e-11
GO:0008023	transcription elongation factor complex	6	-	0.00014	-	-	0.0018	-	-	-	-	-	-	-	-	-	-	-	-	-	-	-	-	-	-	-	-	-	-	0.00845	-	-	-	-	-	-	-	-	-	-	-	-	-	-	0.00104	-	-	-	-
GO:0005763	mitochondrial small ribosomal subunit	1	-	-	-	-	-	-	-	-	-	-	-	-	-	-	-	-	-	-	0.00211	-	-	-	-	-	-	-	-	-	-	-	-	-	-	-	-	-	-	-	-	-	-	-	-	-	-	-	-
GO:0016282	eukaryotic 43S preinitiation complex	48	5.7e-05	1.5e-06	-	-	-	-	5.7e-06	-	3.1e-06	6e-06	-	-	0.00029	2e-05	-	-	0.00106	-	-	0.00032	5.2e-06	0.00579	0.00019	0.00362	-	0.00383	-	0.00431	0.00629	-	5.1e-06	0.00445	-	-	0.00147	0.00037	-	1.4e-05	0.00136	-	-	0.00027	0.00671	2.8e-08	0.00726	0.00309	-
[truncated: 28 more columns]

## Sheet: i
GOID	GO Description	Present At	Gossypium arboreum	Daucus carota subsp. sativus	Morus notabilis	Arabidopsis lyrata subsp. lyrata	Dichanthelium oligosanthes	Nicotiana tabacum	Citrus sinensis	Glycine max	Lupinus angustifolius	Brachypodium distachyon	Musa acuminata subsp. malaccensis	Arabis alpina	Medicago truncatula	Solanum tuberosum	Phaseolus vulgaris	Arabidopsis thaliana	Nicotiana sylvestris	Oryza sativa subsp. indica	Vitis vinifera	Cephalotus follicularis	Cajanus cajan	Triticum urartu	Cucumis melo	Marchantia polymorpha subsp. polymorpha	Triticum aestivum	Oryza punctata	Oryza nivara	Ricinus communis	Setaria italica	Gossypium hirsutum	Zea mays	Oryza glumipatula	Ananas comosus	Picea glauca	Oryza brachyantha	Populus trichocarpa	Brassica napus	Oryza rufipogon	Cicer arietinum	Selaginella moellendorffii	Capsicum annuum	Capsella rubella	Genlisea aurea	Nicotiana attenuata	Leersia perrieri	Erythranthe guttata	Zostera marina
GO:0006935	chemotaxis	1	-	-	-	-	-	-	-	-	-	-	-	-	-	-	-	-	-	0.00755	-	-	-	-	-	-	-	-	-	-	-	-	-	-	-	-	-	-	-	-	-	-	-	-	-	-	-	-	-
GO:0000027	ribosomal large subunit assembly	1	-	-	-	-	-	-	-	-	-	-	-	-	-	-	-	-	-	-	-	-	-	-	-	-	-	-	-	-	-	-	-	-	-	-	-	-	-	-	-	-	-	-	-	-	-	-	-
GO:0046942	carboxylic acid transport	1	-	-	-	-	-	-	-	-	-	-	-	-	-	-	-	-	-	-	-	-	-	-	-	-	-	-	-	-	-	-	-	-	-	-	-	-	-	-	-	0.00093	-	-	-	-	-	-	-
GO:0031123	RNA 3'-end processing	3	-	-	-	-	-	-	-	0.0074	-	-	-	-	-	-	-	-	-	-	-	-	-	-	-	-	-	-	-	-	-	-	-	-	-	-	-	-	-	-	-	-	-	-	-	-	-	-	-
GO:0010268	brassinosteroid homeostasis	3	-	-	-	-	-	-	-	-	-	-	-	-	-	-	-	-	-	-	6.2e-05	-	-	-	-	-	-	-	-	-	-	-	-	-	-	-	-	8e-08	-	-	-	-	-	-	-	-	-	-	-
GO:0048209	regulation of vesicle targeting, to, fro...	2	-	-	-	-	-	-	-	-	-	-	-	-	-	-	-	0.00726	-	-	-	-	-	-	-	-	-	-	-	-	-	-	-	-	-	-	-	0.00118	-	-	-	-	-	-	-	-	-	-	-
GO:0070125	mitochondrial translational elongation	1	-	-	-	-	-	-	-	-	-	-	-	-	-	-	-	-	-	-	-	-	-	-	-	-	-	-	-	-	-	-	0.00044	-	-	-	-	-	-	-	-	-	-	-	-	-	-	-	-
GO:0016075	rRNA catabolic process	1	-	-	-	-	-	-	-	-	-	-	-	-	-	-	-	-	-	-	-	-	-	-	-	-	-	-	-	-	-	-	0.00844	-	-	-	-	-	-	-	-	-	-	-	-	-	-	-	-
GO:0008610	lipid biosynthetic process	57	3.9e-05	0.00027	0.00014	5.2e-07	1.2e-09	2.8e-09	2.2e-08	-	3.9e-05	-	1e-06	7.7e-06	1.1e-05	1.8e-07	0.00015	-	-	0.00037	0.00368	-	0.00175	0.00013	1.3e-06	0.00044	1.9e-23	6.2e-05	4.9e-05	-	9.5e-05	-	3.2e-15	0.00068	5.7e-05	-	0.00535	-	1.4e-23	0.00011	0.00276	-	-	5.5e-08	0.00054	0.00045	5e-06	1.4e-06	3.8e-07
GO:0042761	very long-chain fatty acid biosynthetic ...	5	-	-	-	0.00028	-	-	-	0.00034	-	-	-	-	-	-	-	0.00148	-	-	-	-	-	-	-	-	-	-	-	-	-	-	-	-	-	-	-	-	-	-	-	-	-	-	-	-	-	-	-
GO:0098656	anion transmembrane transport	7	-	-	-	-	-	-	-	-	-	3.9e-05	-	-	-	-	-	-	-	-	6.6e-08	-	-	-	-	-	-	-	-	-	-	-	-	-	-	-	-	7.6e-09	-	-	-	-	-	-	-	-	-	-	-
GO:1902578	single-organism localization	1	-	-	-	-	-	-	-	-	-	-	-	-	-	-	-	-	-	-	-	-	-	-	-	-	-	-	-	-	-	-	-	-	-	-	-	-	-	-	-	-	-	-	0.00316	-	-	-	-
GO:0009698	phenylpropanoid metabolic process	1	-	-	-	-	-	-	-	-	-	-	-	-	-	-	-	-	-	-	-	-	-	-	3.8e-05	-	-	-	-	-	-	-	-	-	-	-	-	-	-	-	-	-	-	-	-	-	-	-	-
GO:0015858	nucleoside transport	1	-	-	-	-	-	-	-	-	-	-	-	-	-	-	-	0.00157	-	-	-	-	-	-	-	-	-	-	-	-	-	-	-	-	-	-	-	-	-	-	-	-	-	-	-	-	-	-	-
GO:0071902	positive regulation of protein serine/th...	1	-	-	-	-	-	-	-	-	-	-	-	-	-	-	-	-	-	-	-	-	-	-	-	-	-	-	-	-	-	-	-	-	-	-	-	-	-	-	-	-	-	-	-	-	-	-	-
GO:0055114	oxidation-reduction process	8	-	-	0.00897	0.00851	0.00384	-	-	-	-	-	-	-	-	-	0.00202	-	-	-	-	-	-	-	-	-	-	-	-	-	-	-	-	-	0.00222	-	-	-	-	-	-	-	-	-	-	-	-	-	-
GO:0034626	fatty acid elongation, polyunsaturated f...	1	-	-	-	-	-	-	-	0.00779	-	-	-	-	-	-	-	-	-	-	-	-	-	-	-	-	-	-	-	-	-	-	-	-	-	-	-	-	-	-	-	-	-	-	-	-	-	-	-
GO:0050790	regulation of catalytic activity	1	-	-	-	-	-	-	-	-	-	-	-	-	-	-	-	-	-	-	-	-	-	-	-	-	-	-	-	-	0.00012	-	-	-	-	-	-	-	-	-	-	-	-	-	-	-	-	-	-
GO:0009651	response to salt stress	18	0.00285	0.0004	-	-	-	-	0.00055	7e-05	0.00083	-	-	-	-	-	-	-	-	-	-	0.00836	-	0.00617	-	-	0.00418	-	-	-	-	-	4.5e-05	-	-	-	-	-	0.00189	-	-	-	-	-	-	0.00216	0.00878	2e-05	-
GO:0010252	auxin homeostasis	7	-	-	-	-	-	-	-	0.00228	-	2.6e-05	-	-	-	-	-	-	-	-	-	-	-	-	-	-	-	-	-	-	-	-	-	-	-	-	-	1.2e-05	-	-	-	-	-	-	-	-	-	-	-
GO:0009800	cinnamic acid biosynthetic process	3	-	-	-	-	-	-	-	-	-	-	-	-	-	-	-	-	-	-	-	-	-	-	-	-	-	-	-	-	-	-	-	-	0.00426	-	-	-	-	-	-	-	-	-	-	-	-	-	-
GO:0051028	mRNA transport	1	-	-	-	-	-	-	-	-	-	-	-	-	-	-	-	-	-	-	-	-	-	-	-	-	-	-	-	-	-	-	0.0025	-	-	-	-	-	-	-	-	-	-	-	-	-	-	-	-
GO:0016575	histone deacetylation	1	-	-	-	-	-	-	-	-	-	-	-	-	-	-	-	-	-	-	-	-	-	-	-	-	-	-	-	-	-	-	-	-	-	-	-	-	-	-	-	-	-	-	-	-	-	-	-
GO:0044765	single-organism transport	15	-	-	-	-	-	-	-	0.00953	-	-	-	-	-	-	-	-	-	0.00015	0.00141	-	-	-	-	-	0.00086	0.00107	0.00011	-	-	-	-	0.00873	-	-	0.00015	-	-	0.0004	-	-	-	-	-	-	0.00031	-	-
GO:0030259	lipid glycosylation	1	-	-	-	-	-	-	-	-	-	-	-	-	-	-	-	-	-	-	-	-	-	-	-	-	-	-	-	-	-	-	-	-	-	-	-	-	-	-	-	-	-	-	-	-	-	-	-
GO:0009691	cytokinin biosynthetic process	19	0.00176	-	0.00351	-	-	-	-	-	-	-	-	0.00064	-	-	-	-	-	-	0.00174	0.00647	-	-	0.00304	-	-	-	-	0.00076	-	-	-	-	-	-	-	0.00021	5.7e-05	-	-	-	-	0.00105	-	-	-	-	-
GO:0051017	actin filament bundle assembly	9	-	-	-	-	-	-	0.00055	-	-	0.00452	0.00393	-	-	-	-	-	-	-	-	-	-	-	-	-	-	-	-	-	-	-	1e-13	-	-	-	-	0.00643	0.00309	-	-	-	-	-	0.0002	-	-	-	-
GO:0016485	protein processing	5	-	-	-	-	-	-	-	-	-	-	-	-	-	-	-	-	-	0.00477	-	-	-	-	-	-	0.00319	-	-	-	-	-	-	-	-	-	0.00737	-	-	0.00292	-	-	-	-	-	-	-	-	-
GO:0048523	negative regulation of cellular process	5	-	-	0.00956	-	-	-	-	-	-	-	-	-	-	-	-	-	-	-	-	-	-	-	-	0.00428	-	-	-	-	-	-	-	-	-	-	-	-	-	-	-	-	-	-	-	-	-	-	-
GO:0010540	basipetal auxin transport	1	-	-	-	0.00834	-	-	-	-	-	-	-	-	-	-	-	-	-	-	-	-	-	-	-	-	-	-	-	-	-	-	-	-	-	-	-	-	-	-	-	-	-	-	-	-	-	-	-
GO:2001006	regulation of cellulose biosynthetic pro...	1	-	-	-	0.00838	-	-	-	-	-	-	-	-	-	-	-	-	-	-	-	-	-	-	-	-	-	-	-	-	-	-	-	-	-	-	-	-	-	-	-	-	-	-	-	-	-	-	-
GO:0006820	anion transport	3	-	-	-	-	-	-	-	-	-	-	-	-	-	-	-	-	-	-	0.00021	-	-	-	-	-	-	-	-	-	-	-	-	-	-	-	-	1.1e-05	-	-	-	-	-	-	-	-	-	-	-
GO:0051276	chromosome organization	1	-	-	-	-	-	-	-	-	-	-	-	-	-	-	-	-	-	-	-	-	-	-	-	-	-	-	-	-	-	-	0.00029	-	-	-	-	-	-	-	-	-	-	-	-	-	-	-	-
GO:0045490	pectin catabolic process	50	5e-05	9.5e-06	0.00013	6.2e-12	-	2.9e-09	6e-06	4.3e-06	1.6e-06	0.00601	0.00581	1.7e-06	0.00026	1.1e-09	9.4e-09	8.7e-06	-	-	-	0.00168	3.6e-06	-	-	-	1.2e-11	0.00826	-	2.7e-05	-	-	-	-	4.2e-07	-	-	3.9e-05	7.3e-25	-	2.8e-06	0.00092	-	2.4e-10	0.0006	7e-10	-	0.00276	3.8e-07
GO:0009607	response to biotic stimulus	24	-	-	0.00289	-	-	-	-	-	-	9.8e-05	0.00033	-	-	-	-	-	-	0.00912	-	-	-	-	-	-	3.6e-11	3.1e-07	0.00224	-	3.6e-05	-	6.4e-10	0.00925	-	-	0.00126	-	-	8.4e-06	0.0072	0.00101	-	-	-	-	5e-08	-	1.5e-06
GO:0007051	spindle organization	1	-	-	-	-	-	-	-	-	-	-	-	-	-	-	-	-	-	-	-	-	-	-	-	-	-	-	-	-	-	-	-	-	-	-	-	-	-	-	-	0.00447	-	-	-	-	-	-	-
GO:0009833	plant-type primary cell wall biogenesis	8	-	-	-	-	-	-	-	0.00014	-	6e-07	-	-	-	-	-	-	-	-	3e-17	-	-	-	-	-	-	-	-	-	-	-	-	-	-	-	-	1.1e-12	-	-	-	-	-	-	-	-	-	-	-
GO:0009914	hormone transport	2	-	-	-	-	-	-	-	-	-	-	-	-	-	-	-	-	-	-	-	-	-	-	-	-	-	-	-	-	-	-	-	-	-	-	-	-	-	-	-	-	-	-	-	-	-	-	-
GO:0010556	regulation of macromolecule biosynthetic...	1	-	-	-	-	-	-	-	-	-	-	-	-	-	-	-	-	-	-	-	-	-	-	-	-	-	-	-	-	-	-	-	-	-	-	-	-	-	-	-	-	-	-	-	-	-	-	-
GO:0051304	chromosome separation	3	-	-	-	-	-	-	-	-	-	-	-	-	-	-	-	-	-	-	-	-	-	-	-	-	0.0002	-	-	-	-	-	-	-	-	-	-	-	-	-	-	-	-	-	-	-	-	-	-
GO:0022604	regulation of cell morphogenesis	1	-	-	-	-	-	-	-	-	-	-	-	-	-	-	-	-	-	-	-	-	-	-	-	-	0.00265	-	-	-	-	-	-	-	-	-	-	-	-	-	-	-	-	-	-	-	-	-	-
GO:2000031	regulation of salicylic acid mediated si...	21	-	1e-08	0.00317	-	-	-	2.7e-07	-	-	-	-	-	0.00405	-	-	-	-	-	0.00315	-	-	-	-	-	-	-	-	-	-	-	-	-	-	-	-	-	2.7e-08	-	-	-	-	1.4e-07	-	-	-	0.00718	0.00067
GO:0006888	ER to Golgi vesicle-mediated transport	31	-	-	-	-	0.00941	-	2.2e-05	6.4e-05	-	1e-06	-	-	-	-	-	-	-	0.00391	4.4e-06	-	-	-	0.00705	-	2.8e-09	0.00148	0.00168	-	0.00381	-	0.00081	-	0.0004	-	0.0022	7.8e-05	0.00074	0.00238	0.00028	-	-	-	-	-	-	-	-
GO:0030163	protein catabolic process	2	-	-	-	-	-	-	-	-	-	-	-	-	-	-	-	-	-	-	-	-	-	-	-	-	-	-	-	-	-	-	-	-	-	-	-	0.00014	-	-	-	-	-	-	-	-	-	-	-
GO:0048585	negative regulation of response to stimu...	2	-	-	-	-	-	-	-	-	-	-	-	-	-	-	-	-	-	-	-	-	-	-	0.00218	-	-	-	-	-	-	-	-	-	-	-	-	-	-	-	-	-	-	-	-	-	-	-	-
GO:0019762	glucosinolate catabolic process	4	-	-	-	0.00299	-	-	-	0.00015	-	-	-	-	-	-	-	0.00146	-	-	0.00443	-	-	-	-	-	-	-	-	-	-	-	-	-	-	-	-	-	-	-	-	-	-	-	-	-	-	-	-
GO:0050982	detection of mechanical stimulus	3	-	-	-	-	-	-	-	0.00685	-	-	-	-	-	-	-	-	-	-	0.00024	-	-	-	-	-	-	-	-	-	-	-	-	-	-	-	-	0.00039	-	-	-	-	-	-	-	-	-	-	-
GO:0019367	fatty acid elongation, saturated fatty a...	1	-	-	-	-	-	-	-	0.00779	-	-	-	-	-	-	-	-	-	-	-	-	-	-	-	-	-	-	-	-	-	-	-	-	-	-	-	-	-	-	-	-	-	-	-	-	-	-	-
GO:0006559	L-phenylalanine catabolic process	2	-	-	-	-	-	-	-	-	-	-	-	-	-	-	-	-	-	-	-	-	-	-	5.7e-05	-	-	-	-	-	-	-	-	-	-	-	-	-	-	-	-	-	-	-	-	-	-	-	-
GO:0030245	cellulose catabolic process	12	-	-	0.00998	-	-	-	-	0.00141	-	-	-	-	6e-07	-	0.00179	-	-	-	-	-	-	-	-	-	-	-	-	-	-	-	-	-	-	-	-	-	-	-	0.00128	-	-	-	-	0.00995	-	3.6e-05	-
GO:0006066	alcohol metabolic process	1	-	-	-	-	-	-	-	-	-	-	-	-	-	-	-	-	-	-	-	-	-	-	-	-	-	-	-	-	-	-	-	-	-	-	-	-	-	-	-	-	-	-	-	-	-	-	-
GO:1902531	regulation of intracellular signal trans...	2	-	-	-	-	-	-	-	-	-	-	-	-	-	-	-	-	-	-	-	-	-	-	-	-	-	-	-	-	-	-	-	-	-	-	-	-	-	-	-	-	-	-	-	-	-	-	-
GO:0046856	phosphatidylinositol dephosphorylation	2	-	-	-	-	-	-	-	-	-	-	-	-	-	-	-	-	-	-	-	-	-	-	0.00115	-	-	-	-	-	-	-	-	-	-	-	-	-	0.00497	-	-	-	-	-	-	-	-	-	-
GO:0032543	mitochondrial translation	1	-	-	-	-	-	-	-	-	-	-	-	-	-	-	-	-	-	-	-	-	-	-	-	-	-	-	-	-	-	-	-	-	-	-	-	-	-	0.00142	-	-	-	-	-	-	-	-	-
GO:0006427	histidyl-tRNA aminoacylation	1	-	-	-	-	-	-	-	-	-	-	-	-	-	-	-	-	-	-	-	-	-	-	-	-	1.6e-06	-	-	-	-	-	-	-	-	-	-	-	-	-	-	-	-	-	-	-	-	-	-
GO:0006164	purine nucleotide biosynthetic process	2	-	-	-	-	-	-	-	-	-	-	-	-	-	-	-	-	-	-	-	-	-	-	-	-	-	-	-	-	-	-	-	-	-	-	-	-	-	-	-	-	-	0.00544	-	-	-	-	-
GO:0042168	heme metabolic process	1	-	-	-	-	0.00291	-	-	-	-	-	-	-	-	-	-	-	-	-	-	-	-	-	-	-	-	-	-	-	-	-	-	-	-	-	-	-	-	-	-	-	-	-	-	-	-	-	-
GO:0070972	protein localization to endoplasmic reti...	1	-	-	-	-	-	-	-	-	-	-	-	-	-	-	-	-	-	-	-	-	-	-	-	-	-	-	-	-	-	-	-	-	-	-	-	-	-	-	-	-	-	-	0.00344	-	-	-	-
GO:0032386	regulation of intracellular transport	1	-	-	-	-	-	-	-	-	-	-	-	-	-	-	-	-	-	-	-	-	-	-	-	-	-	-	-	-	-	-	-	-	-	-	-	-	-	-	-	-	-	-	-	-	-	-	-
GO:0016117	carotenoid biosynthetic process	1	-	-	-	-	-	-	-	-	-	-	-	-	-	-	-	0.00562	-	-	-	-	-	-	-	-	-	-	-	-	-	-	-	-	-	-	-	-	-	-	-	-	-	-	-	-	-	-	-
GO:0098719	sodium ion import across plasma membrane	6	-	-	-	-	-	-	-	-	-	2.8e-06	-	-	-	-	-	-	-	-	0.00024	-	-	-	-	-	-	-	-	-	-	-	-	-	-	-	-	5.9e-05	-	-	-	-	-	-	-	-	-	-	-
GO:1902476	chloride transmembrane transport	5	-	-	-	-	-	-	-	-	-	4.8e-05	-	-	-	-	-	-	-	-	0.00407	-	-	-	-	-	-	-	-	-	-	-	-	-	-	-	-	0.00392	-	-	-	-	-	-	-	-	-	-	-
GO:0045292	mRNA cis splicing, via spliceosome	1	-	-	-	-	-	-	-	-	-	-	-	-	-	-	-	-	-	-	-	-	-	-	-	-	-	-	-	-	-	-	0.00119	-	-	-	-	-	-	-	-	-	-	-	-	-	-	-	-
GO:0044802	single-organism membrane organization	3	-	-	-	-	-	-	-	0.00046	-	-	-	-	-	-	0.00208	-	-	-	-	-	-	-	-	-	-	-	-	-	-	-	-	-	-	-	-	-	-	-	-	-	-	-	-	-	-	-	-
GO:0031347	regulation of defense response	7	-	0.00129	-	-	-	-	2.4e-06	-	-	-	-	-	-	-	-	-	-	-	-	-	-	-	-	-	-	-	-	-	-	-	-	-	-	-	-	-	-	-	-	-	-	-	-	-	-	-	-
GO:0006486	protein glycosylation	32	0.00047	0.00014	-	-	-	0.00394	-	-	4.4e-06	0.00475	0.00209	-	-	-	0.00126	-	-	-	-	0.00166	0.00213	-	-	0.00549	0.00013	0.00634	-	0.00125	0.0001	-	5.6e-05	0.00448	-	-	-	0.00655	3.7e-05	-	-	-	-	0.00027	-	-	4e-07	-	9.7e-07
GO:0006672	ceramide metabolic process	18	0.00285	-	-	-	-	-	-	-	0.00083	-	-	-	-	0.00668	-	-	-	0.00068	-	0.00836	0.00272	-	-	-	0.00596	-	-	0.00242	-	-	0.00012	-	-	-	0.00018	-	0.00198	-	0.00464	-	-	-	-	-	-	-	-
GO:0015074	DNA integration	6	-	-	-	-	-	-	-	-	-	-	-	-	-	-	-	-	-	-	-	-	3.2e-08	0.00087	-	-	0.00143	-	-	-	-	-	-	-	-	-	-	-	-	-	-	-	-	-	0.00831	-	-	-	-
GO:0015672	monovalent inorganic cation transport	17	-	-	0.00308	-	0.00058	-	-	8.3e-05	-	-	-	-	-	-	-	-	-	-	-	0.00825	-	-	-	6.7e-05	-	-	-	0.00074	-	-	-	-	0.00021	-	0.00016	-	-	0.00391	-	-	-	-	0.00377	0.00965	-	-	0.00065
GO:0007165	signal transduction	27	-	-	-	0.00311	-	0.0017	-	3.7e-08	-	9.1e-27	-	2.8e-05	3.7e-06	0.00454	-	0.00087	-	-	4.6e-09	-	0.00034	-	0.00348	-	0.00738	0.00147	-	-	6.8e-05	-	-	-	-	-	-	0.00284	3.7e-08	-	0.00078	-	-	-	-	-	-	-	-
GO:0006661	phosphatidylinositol biosynthetic proces...	2	-	-	-	-	-	-	-	-	-	-	-	-	-	-	0.0071	-	-	-	-	-	-	-	-	-	-	-	-	-	-	-	-	-	-	-	-	-	-	-	-	-	-	-	-	-	-	-	-
GO:0007155	cell adhesion	2	-	-	-	-	-	-	-	-	-	-	-	-	-	-	-	-	-	-	-	-	-	-	-	-	0.00077	-	-	-	-	-	-	-	-	-	-	-	-	-	-	-	-	-	-	-	-	-	-
GO:0009789	positive regulation of abscisic acid-act...	1	-	-	-	-	-	-	-	-	-	-	-	-	-	-	-	-	-	-	-	-	-	-	-	-	0.0006	-	-	-	-	-	-	-	-	-	-	-	-	-	-	-	-	-	-	-	-	-	-
GO:0015743	malate transport	43	7.7e-06	3.5e-05	3.1e-08	2.7e-07	-	0.00701	0.00247	-	6e-06	-	-	0.00024	0.00027	-	3.2e-08	-	-	-	-	0.00836	0.00014	-	0.00368	-	0.00041	0.00248	0.00033	9.8e-05	0.00582	-	-	-	0.0091	-	-	-	6.7e-14	0.00369	0.00184	-	-	8.3e-06	-	-	0.00504	1.9e-07	-
GO:0006013	mannose metabolic process	5	-	-	-	-	-	-	-	-	0.0026	-	-	-	-	-	-	-	-	-	-	-	-	-	-	-	-	-	-	-	-	-	-	-	-	-	-	-	-	-	0.00078	2.7e-05	-	-	-	-	-	-	-
GO:0044763	single-organism cellular process	1	-	-	-	-	-	-	-	-	-	-	-	-	-	-	-	-	-	-	-	-	-	-	-	-	-	-	-	-	-	-	-	-	-	-	-	-	-	-	-	-	-	-	-	-	0.00674	-	-
GO:0006431	methionyl-tRNA aminoacylation	1	-	-	-	-	-	-	-	-	-	-	-	-	-	-	-	-	-	-	-	-	-	-	-	-	-	-	-	-	-	-	-	-	-	-	-	-	-	-	-	-	-	-	-	-	-	-	-
GO:0043549	regulation of kinase activity	1	-	-	-	-	-	-	-	-	-	-	-	-	-	-	-	-	-	-	-	-	-	-	-	-	-	-	-	-	-	-	-	-	-	-	-	-	-	-	-	-	-	-	-	-	-	-	-
GO:0031204	posttranslational protein targeting to m...	1	-	-	-	-	-	-	-	-	-	-	-	-	-	-	-	-	-	-	-	-	-	-	-	-	-	-	-	-	-	-	-	-	-	-	-	-	0.00209	-	-	-	-	-	-	-	-	-	-
GO:0009690	cytokinin metabolic process	3	-	-	-	-	-	-	-	-	-	-	-	-	-	-	0.0088	-	-	-	-	-	-	-	-	-	-	-	-	-	-	-	-	-	-	-	-	-	-	-	-	-	-	-	-	-	-	-	-
GO:0006875	cellular metal ion homeostasis	8	-	-	-	-	-	-	-	-	-	-	-	-	-	-	-	-	-	0.00068	-	-	-	-	-	-	-	-	-	-	-	-	-	-	-	-	0.00765	-	-	0.00141	-	-	-	-	-	-	0.00425	-	-
GO:0055067	monovalent inorganic cation homeostasis	1	-	-	0.00207	-	-	-	-	-	-	-	-	-	-	-	-	-	-	-	-	-	-	-	-	-	-	-	-	-	-	-	-	-	-	-	-	-	-	-	-	-	-	-	-	-	-	-	-
GO:0006287	base-excision repair, gap-filling	1	-	-	-	-	-	-	-	-	-	-	-	-	-	-	-	-	-	-	-	-	-	-	-	-	-	-	-	-	-	-	-	-	-	-	-	-	-	-	-	-	-	-	-	-	-	-	-
GO:0006555	methionine metabolic process	1	-	-	-	-	-	-	-	-	-	-	-	-	-	-	-	-	-	-	-	-	-	-	-	-	-	-	-	-	-	-	-	-	-	-	-	-	-	-	-	-	-	-	-	-	-	-	-
GO:0009664	plant-type cell wall organization	1	-	-	-	-	-	-	-	-	-	-	-	-	-	-	-	-	-	-	-	-	-	-	-	-	-	-	-	-	-	-	-	-	-	-	-	-	-	-	-	-	-	-	-	-	-	-	-
GO:0043101	purine-containing compound salvage	1	-	-	-	-	-	-	0.00693	-	-	-	-	-	-	-	-	-	-	-	-	-	-	-	-	-	-	-	-	-	-	-	-	-	-	-	-	-	-	-	-	-	-	-	-	-	-	-	-
GO:0033365	protein localization to organelle	1	-	-	-	-	-	-	-	-	-	-	-	-	-	-	-	-	-	-	-	-	-	-	-	-	-	-	-	-	-	-	-	-	-	-	-	-	-	-	-	-	-	-	-	-	-	-	-
GO:0007205	protein kinase C-activating G-protein co...	10	-	-	-	0.00275	-	-	-	0.00581	-	-	-	-	0.00016	-	-	-	-	-	-	-	-	-	-	-	-	-	-	-	-	-	-	-	-	-	-	-	-	-	-	-	-	0.00833	-	-	0.00504	-	-
GO:0016569	covalent chromatin modification	1	-	-	-	-	-	-	-	-	-	-	-	-	-	-	-	-	-	-	-	-	-	-	-	-	-	-	0.00981	-	-	-	-	-	-	-	-	-	-	-	-	-	-	-	-	-	-	-	-
GO:0010311	lateral root formation	2	-	-	-	-	-	-	-	-	-	-	-	-	-	-	-	-	-	-	-	-	-	-	-	-	-	-	-	-	-	-	-	-	-	-	-	-	-	-	-	-	-	-	-	-	-	-	-
GO:0043562	cellular response to nitrogen levels	3	-	-	-	0.00749	-	-	-	-	-	-	-	-	-	-	-	-	-	-	-	-	-	-	-	-	-	-	-	-	-	-	-	-	-	-	-	-	0.00534	-	-	-	-	-	-	-	-	-	-
GO:0048034	heme O biosynthetic process	3	-	-	-	-	-	-	-	-	-	-	-	-	-	-	-	-	-	-	-	-	-	-	-	-	0.00077	-	-	-	-	-	2.5e-06	-	-	-	-	-	-	-	-	-	-	-	-	-	-	-	-
GO:0048208	COPII vesicle coating	3	-	-	-	-	-	-	-	-	-	-	-	-	-	-	-	-	-	-	-	-	-	-	-	-	0.00423	-	0.00024	-	-	-	-	-	-	-	-	-	-	-	-	-	-	-	-	-	-	-	-
GO:0031145	anaphase-promoting complex-dependent cat...	1	-	-	-	-	-	-	-	-	-	-	-	-	-	-	-	-	-	-	-	-	-	-	-	-	-	-	-	-	-	-	-	-	-	-	-	-	-	-	-	-	-	-	-	-	-	-	-
GO:0006621	protein retention in ER lumen	33	0.00049	0.00053	-	0.00028	-	7.9e-06	7.8e-06	0.00581	0.00269	-	-	-	0.00018	0.00077	0.00319	0.00233	-	-	-	0.00088	-	-	0.00373	-	0.00046	-	-	0.00755	-	-	-	-	-	-	-	0.00395	0.00236	-	0.00024	-	-	0.00088	-	0.00216	-	-	0.00227
GO:0048280	vesicle fusion with Golgi apparatus	5	-	-	-	-	-	-	-	0.00732	-	0.00839	-	-	-	-	-	-	-	-	0.00024	-	-	-	-	-	-	-	-	-	-	-	0.0053	-	-	-	-	0.00039	-	-	-	-	-	-	-	-	-	-	-
GO:0006665	sphingolipid metabolic process	3	-	-	-	-	-	-	-	-	-	-	-	-	-	0.00148	-	-	-	0.00748	-	-	-	-	-	-	-	-	-	-	-	-	-	-	0.00426	-	-	-	-	-	-	-	-	-	-	-	-	-	-
GO:0042546	cell wall biogenesis	4	-	-	-	-	-	0.00145	-	-	-	-	-	-	-	-	-	-	-	-	-	-	-	0.00274	-	-	0.00994	-	-	-	-	-	-	-	-	-	-	-	-	-	0.00026	-	-	-	-	-	-	-	-
GO:0006890	retrograde vesicle-mediated transport, G...	6	-	-	-	-	-	-	-	-	-	-	-	-	-	-	-	-	-	-	-	-	-	-	-	-	-	0.00069	-	-	-	-	0.00079	-	-	-	-	0.0055	-	-	-	-	-	-	-	-	0.00683	-	-
GO:0070072	vacuolar proton-transporting V-type ATPa...	3	-	-	-	-	-	-	-	-	-	0.00352	-	-	-	-	-	-	-	-	-	-	-	-	-	-	-	-	-	-	-	-	-	-	-	-	-	-	-	-	-	-	-	-	-	-	-	-	-
GO:1901699	cellular response to nitrogen compound	2	-	-	-	-	-	-	-	-	-	-	-	-	-	-	-	-	-	-	-	-	-	-	-	-	-	-	-	-	-	-	-	-	-	-	-	-	-	-	-	-	-	-	-	-	0.0009	-	-
GO:0052889	9,9'-di-cis-zeta-carotene desaturation t...	1	-	-	-	-	-	-	-	-	-	-	-	-	-	-	-	-	-	-	-	-	-	-	-	-	-	-	-	-	-	-	-	-	-	-	-	-	-	-	-	-	-	-	-	-	-	-	-
GO:0009873	ethylene-activated signaling pathway	7	-	-	-	-	-	-	-	-	-	-	-	-	-	-	-	-	-	-	-	-	-	0.00799	0.00064	-	0.00596	-	-	-	-	-	4.4e-09	-	-	-	-	-	-	-	-	-	-	-	-	-	-	-	-
GO:0030242	pexophagy	1	-	-	-	-	-	-	-	-	-	-	-	-	-	-	-	-	-	-	-	-	-	-	-	-	-	-	-	-	-	-	1.2e-12	-	-	-	-	-	-	-	-	-	-	-	-	-	-	-	-
GO:0071230	cellular response to amino acid stimulus	1	-	-	-	-	-	-	-	-	-	-	-	-	-	-	-	1.7e-07	-	-	-	-	-	-	-	-	-	-	-	-	-	-	-	-	-	-	-	-	-	-	-	-	-	-	-	-	-	-	-
GO:0006302	double-strand break repair	1	-	-	-	-	-	-	-	-	-	-	-	-	-	-	-	-	-	-	-	-	-	-	-	-	-	-	-	-	-	-	-	-	-	-	-	-	-	-	-	0.00092	-	-	-	-	-	-	-
GO:0048194	Golgi vesicle budding	7	-	-	-	-	-	-	-	0.00028	-	0.00083	-	-	-	-	-	-	-	-	0.00079	-	-	-	-	-	-	-	-	-	-	-	-	-	-	-	-	5.2e-06	-	-	-	-	-	-	-	-	-	-	-
GO:0030162	regulation of proteolysis	1	-	-	-	-	-	-	-	0.00034	-	-	-	-	-	-	-	-	-	-	-	-	-	-	-	-	-	-	-	-	-	-	-	-	-	-	-	-	-	-	-	-	-	-	-	-	-	-	-
GO:0016126	sterol biosynthetic process	4	-	-	-	-	-	-	-	-	-	0.00539	-	-	-	-	-	0.00436	-	-	-	-	-	-	-	-	-	-	-	-	-	-	-	-	-	-	-	0.00842	-	-	-	-	-	-	-	-	-	-	-
GO:0016998	cell wall macromolecule catabolic proces...	15	-	-	-	-	-	-	-	-	-	-	-	-	-	1.1e-05	-	-	-	-	-	-	-	-	0.00135	-	-	-	-	-	-	-	-	-	0.00383	-	-	6.7e-05	1.6e-10	-	-	-	-	0.00081	-	-	-	-	-
GO:0006814	sodium ion transport	42	0.008	0.00121	-	0.00288	-	8.9e-05	0.00192	-	0.00791	0.00389	0.00019	0.0021	-	2.6e-06	-	0.00229	-	0.00012	0.00845	-	-	-	-	-	8.5e-06	0.0009	0.00096	-	2.7e-05	-	4.4e-05	0.00093	-	-	-	5.8e-05	3.6e-10	0.00102	-	1.4e-05	-	0.00052	-	-	4.8e-07	6.5e-07	-
GO:0048437	floral organ development	1	-	-	-	-	-	-	-	-	-	-	-	-	-	-	-	-	-	-	-	-	-	-	-	-	-	-	-	-	-	-	-	-	-	-	-	-	-	-	-	-	-	-	-	-	0.00366	-	-
GO:0019432	triglyceride biosynthetic process	3	-	-	-	-	-	-	-	-	-	-	-	-	-	-	-	-	-	-	-	-	-	-	-	-	0.00014	-	-	-	-	-	-	-	-	-	-	-	-	-	0.00259	-	-	-	-	-	-	-	-
GO:0006863	purine nucleobase transport	1	-	-	-	-	-	-	-	-	-	-	-	-	-	-	-	3.5e-05	-	-	-	-	-	-	-	-	-	-	-	-	-	-	-	-	-	-	-	-	-	-	-	-	-	-	-	-	-	-	-
GO:0006591	ornithine metabolic process	1	-	-	-	-	-	-	-	-	-	-	-	-	-	-	-	-	-	-	-	-	-	-	-	-	-	-	-	-	-	-	-	-	-	-	-	-	-	-	-	-	-	-	-	-	-	-	-
GO:0042545	cell wall modification	39	0.00804	0.00077	0.00151	2.7e-06	-	1e-07	0.00451	-	0.00788	-	-	0.00576	-	1e-05	1.7e-05	0.00137	-	-	-	0.00168	0.00088	-	-	-	3.7e-08	-	-	0.00362	-	-	-	-	2.2e-05	-	-	-	7.2e-07	-	2.8e-06	3e-05	-	1.5e-05	-	3.5e-07	-	-	0.00014
GO:0030003	cellular cation homeostasis	2	-	-	-	-	-	-	-	-	-	-	-	-	-	-	-	-	-	-	-	-	-	-	-	-	-	-	-	-	-	-	-	-	-	-	-	-	-	-	-	-	-	-	-	-	-	-	-
GO:0009826	unidimensional cell growth	3	-	-	-	-	-	-	-	-	-	-	-	-	-	-	-	-	-	-	-	-	-	-	-	-	-	-	-	-	-	-	-	-	-	-	-	-	-	-	-	-	-	-	-	-	-	-	-
GO:0009311	oligosaccharide metabolic process	4	-	-	-	-	-	-	-	-	-	-	-	-	7.3e-06	-	-	-	-	-	-	-	-	-	-	-	3e-05	-	-	-	-	-	2.2e-11	-	-	-	-	-	-	-	0.00078	-	-	-	-	-	-	-	-
GO:0009308	amine metabolic process	19	-	-	-	-	-	-	0.00212	-	0.00278	0.00393	-	0.00019	1.4e-05	0.00024	-	-	-	-	-	-	-	-	-	-	3e-07	-	-	-	-	-	0.00634	-	-	-	-	-	0.00317	-	-	-	-	0.0027	-	-	-	-	-
GO:0071669	plant-type cell wall organization or bio...	5	-	-	-	-	-	-	-	-	-	1.5e-06	-	-	-	-	-	-	-	-	-	-	-	-	-	-	-	-	-	-	-	-	-	-	-	-	-	1.3e-05	-	-	-	-	-	-	-	-	-	-	-
GO:0019684	photosynthesis, light reaction	1	-	-	-	-	-	-	-	-	-	-	-	-	-	-	-	-	-	-	-	-	-	-	-	-	-	-	-	-	-	0.00097	-	-	-	-	-	-	-	-	-	-	-	-	-	-	-	-	-
GO:0034440	lipid oxidation	1	-	-	-	0.00829	-	-	-	-	-	-	-	-	-	-	-	-	-	-	-	-	-	-	-	-	-	-	-	-	-	-	-	-	-	-	-	-	-	-	-	-	-	-	-	-	-	-	-
GO:0008643	carbohydrate transport	73	2e-10	2.7e-12	3e-18	1.7e-09	6.3e-20	3.3e-27	9.7e-13	5.9e-13	5.4e-14	4.6e-09	5.6e-08	3.6e-06	3e-16	1.2e-15	4.3e-10	5.8e-13	6.3e-20	0.00061	2e-07	1e-11	6.2e-22	6.7e-22	1e-28	0.00108	1e-30	0.00105	6.5e-05	1e-30	2.8e-11	1e-30	1e-30	4.7e-05	3e-19	-	0.00903	8e-10	1e-30	0.00498	2.5e-28	6.4e-16	3.4e-22	1.6e-10	0.0003	1.3e-21	0.00058	1.5e-11	1.5e-13
GO:0006623	protein targeting to vacuole	2	-	-	-	-	-	-	-	-	-	-	-	-	-	-	-	-	-	-	0.00185	-	-	-	-	-	-	-	-	-	-	-	-	-	-	-	-	-	-	-	-	-	-	-	-	-	-	-	-
GO:0000122	negative regulation of transcription fro...	1	-	-	-	-	-	-	-	-	-	-	-	-	-	-	-	-	-	-	-	-	-	-	-	-	-	-	-	-	-	-	-	-	-	-	-	-	-	-	-	-	-	-	-	-	-	-	-
GO:0005975	carbohydrate metabolic process	67	4.1e-08	8.3e-12	4.4e-09	7.2e-19	7.6e-07	6.6e-17	3.8e-19	7.8e-13	4.2e-21	2.2e-06	6.9e-05	1.9e-14	1e-30	1.4e-21	2.4e-26	3.2e-09	-	1.2e-08	2.6e-11	9.1e-17	1.1e-07	0.00989	2.6e-13	0.001	6.4e-20	2.2e-09	2.1e-14	1.5e-12	8.2e-07	-	-	1.4e-12	1.6e-10	-	1.6e-07	2e-10	1e-30	4.6e-13	1.8e-30	2.2e-09	-	9.6e-16	-	7.4e-15	1.3e-12	8.6e-11	1.3e-05
GO:0006479	protein methylation	6	-	-	-	-	-	-	-	-	0.0021	-	-	-	-	0.00979	-	-	-	-	-	-	-	-	-	-	-	-	-	-	-	-	-	-	0.00245	-	-	0.00367	-	-	-	-	-	-	-	-	-	-	-
GO:0009856	pollination	1	-	-	-	-	-	-	-	-	-	-	-	-	-	-	-	-	-	-	-	-	-	-	-	-	-	-	-	-	-	-	-	-	-	-	-	-	0.00504	-	-	-	-	-	-	-	-	-	-
GO:0008654	phospholipid biosynthetic process	2	-	-	-	-	-	-	-	-	-	-	-	-	-	-	-	-	-	-	-	-	-	-	0.00322	-	-	-	-	-	-	-	-	-	-	-	-	-	-	-	-	-	-	-	-	0.00352	-	-	-
GO:0010029	regulation of seed germination	1	-	-	-	-	-	-	-	-	-	-	-	-	-	-	-	-	-	-	-	-	-	-	-	-	-	-	-	-	-	-	-	-	-	-	-	-	-	-	-	-	-	-	-	-	0.00914	-	-
GO:0035556	intracellular signal transduction	24	-	-	-	0.00844	-	3.5e-06	0.00087	-	-	-	0.00035	-	-	0.00474	-	-	-	-	-	-	0.0066	-	0.00848	0.00398	-	0.00019	-	-	0.00011	-	-	-	-	-	-	-	2.5e-05	-	0.00033	-	-	-	0.00106	-	0.00219	-	-
GO:0031323	regulation of cellular metabolic process	2	-	-	-	-	-	-	-	-	-	-	-	-	-	-	0.00906	-	-	-	-	-	-	-	-	-	-	-	-	-	-	-	-	-	-	-	-	-	-	-	-	-	-	-	-	-	-	-	-
GO:0046496	nicotinamide nucleotide metabolic proces...	1	-	-	-	-	-	-	-	-	-	-	-	-	-	-	-	-	-	-	-	-	-	-	-	-	0.00269	-	-	-	-	-	-	-	-	-	-	-	-	-	-	-	-	-	-	-	-	-	-
GO:0008202	steroid metabolic process	3	-	-	-	-	-	-	-	-	-	-	-	-	-	-	-	-	-	-	0.00834	-	-	-	-	-	-	-	-	-	-	-	-	-	-	-	-	-	-	-	-	0.00374	-	-	-	-	-	-	-
GO:0019216	regulation of lipid metabolic process	3	-	-	-	-	-	-	-	-	-	-	0.00106	-	-	-	-	-	-	-	-	-	-	-	-	-	-	-	-	-	-	-	-	-	-	-	-	-	-	-	-	-	-	-	-	-	-	-	-
GO:0044267	cellular protein metabolic process	2	-	-	-	-	-	-	-	-	-	-	-	-	-	-	-	-	-	-	-	-	-	-	-	-	-	-	-	-	-	-	-	-	-	-	-	-	-	-	-	-	-	-	-	-	-	-	-
GO:0006511	ubiquitin-dependent protein catabolic pr...	3	-	-	-	-	-	-	-	-	-	-	-	-	-	-	-	-	-	-	-	-	-	-	-	-	-	-	-	-	-	-	1e-07	0.00964	-	-	-	-	0.00501	-	-	-	-	-	-	-	-	-	-
GO:0007186	G-protein coupled receptor signaling pat...	1	-	-	-	-	-	-	-	-	-	-	-	-	-	-	-	-	-	-	-	-	-	-	-	-	-	-	-	-	-	-	-	-	-	-	-	-	-	-	-	-	-	-	-	-	-	-	-
GO:0042180	cellular ketone metabolic process	1	-	-	-	-	-	-	-	-	-	-	0.00592	-	-	-	-	-	-	-	-	-	-	-	-	-	-	-	-	-	-	-	-	-	-	-	-	-	-	-	-	-	-	-	-	-	-	-	-
GO:0018298	protein-chromophore linkage	33	-	0.00382	-	-	0.00095	0.00808	-	-	-	-	-	6.4e-05	-	3.3e-07	-	-	0.0051	0.00025	-	-	-	0.00035	-	3.8e-07	4.6e-22	0.00105	0.00012	0.00884	4.4e-05	-	0.00043	0.00659	7.4e-06	-	-	-	0.00029	0.00218	-	-	-	-	-	-	0.00019	0.00062	-
GO:0016180	snRNA processing	3	-	-	-	-	-	-	1e-06	-	-	-	-	-	-	-	-	-	-	-	-	-	-	-	-	-	-	-	-	-	-	-	-	-	-	-	-	-	-	0.00142	-	-	-	-	-	-	-	-	-
GO:0098655	cation transmembrane transport	2	-	-	-	-	-	-	-	-	-	-	-	-	-	-	-	-	-	-	-	-	-	-	-	-	-	-	-	-	-	-	-	-	-	-	-	-	-	-	-	-	-	-	-	-	-	-	-
GO:0006696	ergosterol biosynthetic process	2	-	-	-	-	-	-	-	-	-	-	-	-	-	-	-	-	-	-	-	-	-	-	-	-	-	-	-	-	-	-	-	-	-	-	-	-	-	-	-	-	-	-	-	-	-	-	-
GO:1902589	single-organism organelle organization	1	-	-	-	-	-	-	-	-	-	-	-	-	-	-	0.00954	-	-	-	-	-	-	-	-	-	-	-	-	-	-	-	-	-	-	-	-	-	-	-	-	-	-	-	-	-	-	-	-
GO:0006434	seryl-tRNA aminoacylation	1	-	-	-	-	-	-	-	-	-	-	-	-	-	-	-	-	-	-	-	-	-	-	-	-	1.8e-08	-	-	-	-	-	-	-	-	-	-	-	-	-	-	-	-	-	-	-	-	-	-
GO:0009813	flavonoid biosynthetic process	4	-	-	-	-	-	-	-	-	-	-	-	-	-	-	-	-	-	-	-	-	-	-	-	-	0.0006	-	-	-	0.00257	-	7.4e-07	-	-	-	-	-	-	-	-	-	-	-	-	-	-	-	-
GO:0006817	phosphate ion transport	35	-	-	0.00034	0.00454	-	-	0.00043	-	0.0061	0.00059	-	-	-	-	0.00961	0.00066	-	-	-	-	0.00493	-	0.00334	6.3e-12	0.00216	-	-	0.00659	-	-	-	-	0.00383	-	-	0.00018	2.3e-05	-	0.00467	3.6e-10	-	8.3e-06	0.00839	-	0.00924	0.0001	0.0002
GO:1901701	cellular response to oxygen-containing c...	3	-	-	-	0.0076	-	-	-	-	-	-	-	-	-	-	-	-	-	-	-	-	-	-	-	-	-	-	-	-	-	-	-	-	-	-	-	-	-	-	-	-	-	-	-	-	-	-	-
GO:0048826	cotyledon morphogenesis	1	-	-	-	-	-	-	-	-	-	-	-	-	-	-	-	-	-	-	-	-	-	-	-	-	-	-	-	-	-	-	-	-	-	-	-	-	-	-	-	-	-	-	-	-	-	-	-
GO:0000723	telomere maintenance	2	-	-	-	-	-	-	-	6.5e-09	-	-	-	-	-	-	-	-	-	-	-	-	-	-	-	-	-	-	-	-	-	-	-	-	-	-	-	-	-	-	-	-	-	-	-	-	-	-	-
GO:0006597	spermine biosynthetic process	1	-	-	-	-	-	-	-	-	-	-	-	-	-	-	-	-	-	-	-	-	-	-	-	-	0.00102	-	-	-	-	-	-	-	-	-	-	-	-	-	-	-	-	-	-	-	-	-	-
GO:0009958	positive gravitropism	1	-	-	-	-	-	-	-	-	-	-	-	-	-	-	-	-	-	-	-	-	-	-	-	-	-	-	-	-	-	-	-	-	-	-	-	-	-	-	-	-	-	-	-	-	-	-	-
GO:0055081	anion homeostasis	1	-	-	-	-	-	-	-	-	-	-	-	-	-	-	-	-	-	-	-	-	-	-	-	-	-	-	-	-	-	-	-	-	-	-	-	-	-	-	-	-	-	-	-	-	-	-	-
GO:0010584	pollen exine formation	5	-	-	-	-	-	-	-	-	-	-	-	-	-	-	-	-	-	-	-	-	-	-	-	-	-	0.00686	-	-	-	-	-	-	-	-	-	-	-	0.00596	-	-	-	-	-	-	-	-	-
GO:0006633	fatty acid biosynthetic process	3	-	-	-	-	-	-	-	-	-	-	-	-	-	-	-	-	-	-	-	-	-	-	-	-	0.00647	-	-	-	-	0.00444	-	-	-	-	-	-	-	-	-	-	-	-	-	-	-	-	-
GO:0006537	glutamate biosynthetic process	2	-	-	-	-	-	-	-	-	-	-	-	-	-	-	-	-	-	-	-	-	-	-	-	-	-	-	-	-	-	-	-	-	-	-	-	-	-	-	-	-	-	-	-	-	-	-	-
GO:0006370	7-methylguanosine mRNA capping	1	-	-	-	-	-	-	-	-	-	-	-	-	-	-	-	-	-	-	-	-	-	-	-	-	-	-	-	-	-	-	0.002	-	-	-	-	-	-	-	-	-	-	-	-	-	-	-	-
GO:2000379	positive regulation of reactive oxygen s...	2	-	-	-	-	-	-	-	-	-	-	-	-	-	-	-	0.00726	-	-	-	-	-	-	-	-	-	-	-	-	-	-	-	-	-	-	-	-	-	-	-	-	-	-	-	-	-	-	-
GO:0046470	phosphatidylcholine metabolic process	56	-	0.00013	5.1e-05	0.00288	0.00597	0.00068	4.4e-05	4.3e-05	4.4e-05	-	0.00272	-	7.3e-06	1.6e-07	3.2e-08	3.8e-05	-	0.00012	6.7e-06	0.00298	0.00025	7.6e-05	1.6e-05	-	7.5e-20	0.00107	0.00033	0.00013	0.00168	-	1.7e-12	0.00528	0.00426	-	4.4e-05	0.00039	3.5e-12	0.00011	6e-07	3.4e-05	-	0.00182	-	0.00331	-	3.6e-05	0.00117
GO:0031408	oxylipin biosynthetic process	33	-	0.00019	0.00317	-	-	0.00024	0.0015	4.2e-07	1.8e-05	-	-	-	1.7e-05	1.9e-07	0.00086	-	-	0.00012	-	0.00182	2e-05	-	-	-	8.3e-17	0.00371	-	-	-	-	-	0.00011	0.00383	-	0.00548	9.2e-05	-	0.00577	1.4e-05	-	-	-	-	0.00331	-	-	-
GO:0006857	oligopeptide transport	69	3.2e-11	3.6e-18	8.7e-09	1.7e-10	2e-10	5.4e-09	2e-15	1.2e-07	3.2e-11	1.8e-12	1.9e-08	1.5e-11	7.1e-13	2.7e-18	2.6e-09	0.0001	-	1.5e-10	4e-12	2.6e-07	5.6e-10	3.5e-08	7.3e-11	2.9e-07	1e-30	3.7e-14	8.9e-13	5.1e-08	4e-15	-	5.4e-14	4.3e-14	1.2e-08	-	1.3e-05	2.6e-11	1e-30	1.6e-11	5.1e-09	1.6e-16	-	3e-12	0.0002	7e-11	2.2e-15	5.5e-12	3.8e-08
GO:0055082	cellular chemical homeostasis	2	-	-	-	0.00636	-	-	-	-	-	-	-	-	-	-	-	-	-	-	-	-	-	-	-	-	-	-	-	-	-	-	-	-	-	-	-	-	-	-	-	-	-	-	-	-	-	-	-
GO:0002237	response to molecule of bacterial origin	2	-	-	-	-	-	-	-	-	-	-	-	-	-	-	-	-	-	-	-	-	-	-	-	-	-	-	-	-	-	-	-	-	-	-	-	-	-	-	-	-	-	-	-	-	-	-	-
GO:0006508	proteolysis	3	-	-	-	-	-	-	-	-	-	-	-	-	-	-	-	0.00124	-	-	-	-	-	-	-	-	-	-	-	-	-	-	-	-	-	-	-	9e-09	-	-	-	-	-	-	-	-	-	-	-
GO:0015931	nucleobase-containing compound transport	8	-	-	0.00712	-	-	-	-	-	-	-	-	-	-	-	0.00719	-	-	-	-	-	-	0.00328	-	-	-	-	-	-	-	-	-	-	-	-	-	-	-	-	-	-	-	0.00646	-	-	-	0.00566	0.0077
GO:0006833	water transport	1	-	-	-	-	-	-	-	-	-	-	-	-	-	-	-	0.00438	-	-	-	-	-	-	-	-	-	-	-	-	-	-	-	-	-	-	-	-	-	-	-	-	-	-	-	-	-	-	-
GO:0048527	lateral root development	1	-	-	-	-	-	-	-	-	-	-	-	-	-	-	-	-	-	-	-	-	-	-	-	-	-	-	-	-	-	-	-	-	-	-	-	-	-	-	-	-	-	-	-	-	-	-	-
GO:0015698	inorganic anion transport	1	-	-	-	-	-	-	-	-	-	-	-	-	-	-	-	-	-	-	-	-	-	-	-	-	-	-	-	-	0.00371	-	-	-	-	-	-	-	-	-	-	-	-	-	-	-	-	-	-
GO:0006259	DNA metabolic process	1	-	-	-	-	-	-	-	-	-	-	-	-	-	-	-	-	-	-	-	-	-	-	-	-	-	-	-	-	-	-	-	-	-	-	-	-	-	-	-	-	-	-	-	-	-	-	-
GO:0044699	single-organism process	1	-	-	-	-	-	-	-	-	-	-	-	-	-	-	-	-	-	-	-	-	-	-	-	-	-	-	-	-	-	-	-	-	-	-	-	-	-	-	-	-	-	-	-	-	-	-	-
GO:0045333	cellular respiration	3	-	-	-	-	-	-	-	0.00034	-	-	-	-	-	-	-	-	-	-	-	-	-	-	-	-	-	-	-	-	-	-	-	-	-	-	-	-	-	-	-	-	-	-	-	-	-	-	-
GO:0006188	IMP biosynthetic process	9	0.00627	0.00784	-	-	-	-	-	-	-	-	-	-	-	-	-	-	-	-	-	-	-	-	-	-	-	-	0.00387	-	-	-	-	0.00378	-	-	-	-	0.00643	0.00405	0.00853	-	-	-	-	-	-	-	-
GO:0006432	phenylalanyl-tRNA aminoacylation	2	-	-	-	-	-	-	-	-	-	-	-	-	-	-	-	-	-	-	-	-	-	-	-	-	-	0.00386	-	-	-	-	-	-	-	-	-	-	-	-	-	-	-	-	-	-	-	-	-
GO:0006575	cellular modified amino acid metabolic p...	2	-	-	-	-	-	-	-	-	-	-	-	-	-	-	-	-	-	-	-	-	-	-	-	-	-	-	-	-	0.00761	-	-	-	-	-	-	-	-	-	-	-	-	-	-	-	-	-	-
GO:0030071	regulation of mitotic metaphase/anaphase...	1	-	-	-	-	-	-	-	-	-	-	-	-	-	-	-	-	-	-	-	-	-	-	-	-	-	-	-	-	-	-	-	-	-	-	-	-	-	-	-	-	-	-	-	-	-	-	-
GO:0015936	coenzyme A metabolic process	4	-	-	-	-	-	-	0.00669	-	-	-	-	-	-	0.00078	-	-	-	-	-	-	-	-	-	-	0.00025	-	-	-	-	-	-	-	-	-	-	-	-	-	-	-	-	-	-	-	-	-	-
GO:0030148	sphingolipid biosynthetic process	11	-	-	-	4.4e-08	-	-	-	0.00012	-	-	-	-	-	-	-	9.2e-05	-	-	0.00257	-	-	-	-	-	-	-	-	-	-	-	-	-	-	-	-	0.0002	-	-	-	-	-	-	-	-	-	-	-
GO:0009864	induced systemic resistance, jasmonic ac...	1	-	-	-	-	-	-	-	-	-	-	-	-	-	-	-	-	-	-	-	-	-	-	-	-	-	-	-	-	-	-	-	-	-	-	-	-	-	-	-	-	-	-	-	-	-	-	-
GO:0042549	photosystem II stabilization	4	-	-	-	-	-	-	-	-	-	-	-	-	-	-	-	-	-	-	-	-	-	2e-05	-	-	8.1e-08	-	-	-	-	-	-	-	-	-	-	-	-	-	-	-	-	-	-	-	-	-	-
GO:0016567	protein ubiquitination	1	-	-	-	-	-	-	-	-	-	-	-	-	-	-	-	-	-	-	-	-	-	-	-	-	-	-	-	-	-	-	0.0017	-	-	-	-	-	-	-	-	-	-	-	-	-	-	-	-
GO:0044375	regulation of peroxisome size	1	-	-	-	-	-	-	-	-	-	-	-	-	-	-	-	-	-	-	-	-	-	-	-	-	0.0006	-	-	-	-	-	-	-	-	-	-	-	-	-	-	-	-	-	-	-	-	-	-
GO:0006487	protein N-linked glycosylation	35	-	0.00402	-	1.9e-05	-	-	2.9e-06	-	-	0.00413	-	-	-	-	-	-	-	0.00723	-	-	-	0.00585	0.00019	-	3.7e-12	0.00087	0.00096	0.00755	0.00374	-	9.2e-06	0.0001	-	-	0.00015	-	5.6e-06	0.00105	0.00023	-	-	0.00752	-	-	1e-05	-	-
GO:1901657	glycosyl compound metabolic process	9	-	-	-	-	-	-	-	3.8e-05	-	2e-08	-	-	-	-	-	0.00036	-	-	0.00013	-	-	-	-	-	-	-	-	-	-	-	-	-	-	-	-	1.1e-08	-	-	-	-	-	-	-	-	-	-	-
GO:0009932	cell tip growth	3	-	-	-	-	-	-	-	0.00686	-	-	-	-	-	-	-	-	-	-	0.00259	-	-	-	-	-	-	-	-	-	-	-	-	-	-	-	-	-	-	-	-	-	-	-	-	-	-	-	-
GO:0009809	lignin biosynthetic process	1	-	-	-	-	-	-	-	-	-	-	-	-	-	-	-	-	-	-	-	-	-	-	-	-	-	-	-	-	-	-	-	-	-	-	-	0.00352	-	-	-	-	-	-	-	-	-	-	-
GO:0040029	regulation of gene expression, epigeneti...	1	-	-	-	-	-	-	-	-	-	-	-	-	-	-	-	-	-	-	-	-	-	-	-	-	-	-	-	-	-	-	-	-	-	-	-	-	-	-	-	-	-	-	-	-	-	-	-
GO:0033386	geranylgeranyl diphosphate biosynthetic ...	1	-	-	-	-	-	-	-	-	-	-	-	-	-	-	-	0.00233	-	-	-	-	-	-	-	-	-	-	-	-	-	-	-	-	-	-	-	-	-	-	-	-	-	-	-	-	-	-	-
GO:0005978	glycogen biosynthetic process	2	-	-	-	-	-	-	-	-	-	-	-	-	-	-	-	-	-	-	-	-	-	-	-	-	-	-	-	-	-	-	8.7e-06	-	-	-	-	-	-	-	-	-	-	-	-	-	-	-	-
GO:1901361	organic cyclic compound catabolic proces...	1	-	-	-	-	-	-	-	-	-	-	-	-	-	-	-	-	-	-	-	-	-	-	-	-	-	-	-	-	-	-	-	-	-	-	-	-	-	-	-	-	-	-	-	-	-	-	-
GO:0071586	CAAX-box protein processing	2	-	-	-	-	-	-	0.00055	-	-	-	-	-	-	-	-	-	-	-	-	-	-	-	-	-	0.0006	-	-	-	-	-	-	-	-	-	-	-	-	-	-	-	-	-	-	-	-	-	-
GO:0051321	meiotic cell cycle	1	-	-	-	-	-	-	0.00055	-	-	-	-	-	-	-	-	-	-	-	-	-	-	-	-	-	-	-	-	-	-	-	-	-	-	-	-	-	-	-	-	-	-	-	-	-	-	-	-
GO:0006488	dolichol-linked oligosaccharide biosynth...	18	-	-	-	-	-	0.00023	0.00192	0.00758	-	0.0002	-	-	-	0.0004	-	-	-	-	-	-	-	-	-	-	4.2e-09	0.0009	-	-	-	-	4e-09	-	-	-	-	-	4.6e-06	-	-	-	-	-	-	-	-	-	-
GO:0010256	endomembrane system organization	3	-	-	-	-	-	-	-	0.00211	-	-	-	-	-	-	-	-	-	-	-	0.00052	-	-	-	-	-	-	-	-	-	-	-	-	-	-	-	-	-	-	-	-	-	-	-	-	-	-	-
GO:0010119	regulation of stomatal movement	1	-	-	-	-	-	-	-	-	-	-	-	-	-	-	-	-	-	-	-	-	-	-	-	-	-	-	-	-	-	-	-	-	-	-	-	-	-	-	-	-	-	-	-	-	-	-	-
GO:0015711	organic anion transport	4	-	-	-	-	-	-	-	-	-	0.00791	-	-	-	-	-	-	-	-	0.00433	-	-	-	-	-	-	-	-	-	-	-	-	-	-	-	-	0.00744	-	-	-	-	-	-	-	-	-	-	-
GO:0016125	sterol metabolic process	9	-	-	-	-	-	-	0.00668	0.00152	-	-	-	-	-	-	-	-	-	-	0.00021	-	-	-	-	-	-	-	-	-	-	-	-	-	-	-	-	1.9e-08	0.00138	-	-	0.00377	-	-	-	0.00216	-	-	-
GO:0030004	cellular monovalent inorganic cation hom...	6	-	-	-	-	-	-	-	-	-	-	-	-	-	-	-	-	-	0.00054	-	-	-	-	-	-	-	-	-	-	-	-	-	-	-	-	-	-	-	0.00102	-	-	-	-	-	-	0.0009	-	-
GO:0006811	ion transport	8	-	-	-	-	-	-	-	-	-	-	-	-	-	-	-	4.3e-07	-	-	-	-	-	-	-	-	-	-	-	-	-	-	1.7e-07	5.4e-05	-	-	-	-	-	0.00096	-	-	-	-	-	-	-	-	-
GO:0019646	aerobic electron transport chain	1	-	-	-	-	-	-	-	-	-	-	-	-	-	-	-	-	-	-	-	-	-	0.00019	-	-	-	-	-	-	-	-	-	-	-	-	-	-	-	-	-	-	-	-	-	-	-	-	-
GO:0051235	maintenance of location	2	-	-	0.00317	-	-	-	-	-	-	-	-	-	-	-	-	-	-	-	-	-	-	-	-	-	-	-	-	-	-	-	-	-	-	-	-	-	-	-	-	-	-	-	0.0002	-	-	-	-
GO:0009725	response to hormone	3	-	-	-	-	-	-	-	0.00065	-	-	-	-	-	-	-	-	-	-	0.00181	-	-	-	-	-	-	-	-	-	-	-	-	-	-	-	-	-	-	-	-	-	-	-	-	-	-	-	-
GO:0032264	IMP salvage	5	-	-	-	-	-	-	-	0.00251	-	-	-	-	0.00786	-	-	-	-	-	-	-	-	-	-	-	3.1e-06	-	-	-	-	-	9.1e-06	-	-	-	-	-	-	-	-	-	-	-	-	-	-	-	-
GO:0006490	oligosaccharide-lipid intermediate biosy...	1	-	-	-	-	-	-	-	-	-	-	-	-	-	-	-	-	-	-	-	-	-	-	-	-	-	-	-	-	-	-	-	-	-	-	-	-	-	0.00102	-	-	-	-	-	-	-	-	-
GO:0007076	mitotic chromosome condensation	1	-	-	-	-	-	-	-	-	-	-	-	-	-	-	-	-	-	-	-	-	-	-	-	-	-	-	-	-	-	-	0.00028	-	-	-	-	-	-	-	-	-	-	-	-	-	-	-	-
GO:0045089	positive regulation of innate immune res...	1	-	-	-	0.00825	-	-	-	-	-	-	-	-	-	-	-	-	-	-	-	-	-	-	-	-	-	-	-	-	-	-	-	-	-	-	-	-	-	-	-	-	-	-	-	-	-	-	-
GO:0015713	phosphoglycerate transport	1	-	-	-	-	-	-	-	-	-	-	-	-	-	-	-	0.00157	-	-	-	-	-	-	-	-	-	-	-	-	-	-	-	-	-	-	-	-	-	-	-	-	-	-	-	-	-	-	-
GO:0006810	transport	65	0.00076	2.8e-07	0.0004	2.5e-08	0.00156	3.2e-08	5e-14	4.4e-14	5.5e-06	2.4e-21	-	1.4e-05	1.5e-07	3.2e-11	1.5e-10	4.4e-11	-	5.7e-11	1e-23	1e-08	1e-05	8e-08	0.00011	3.6e-07	1e-30	3.8e-11	7.2e-12	-	2.6e-05	0.00798	1e-30	4.9e-17	-	-	1.4e-09	6e-21	1.3e-21	1.4e-15	5.1e-10	1.5e-13	-	2.9e-09	4.2e-08	7e-05	5.8e-11	4.5e-07	6.2e-10
GO:0048285	organelle fission	1	-	-	-	-	-	-	-	-	-	-	-	-	-	-	-	-	-	-	-	-	-	-	-	-	-	-	-	-	-	-	-	-	-	-	-	-	-	-	-	-	-	-	-	-	-	-	-
GO:0015695	organic cation transport	4	-	-	-	-	-	-	-	0.00777	-	-	-	-	-	-	-	-	-	-	-	-	-	-	-	-	-	-	-	-	-	-	-	-	-	-	-	4.2e-05	-	-	-	-	-	-	-	-	-	-	-
GO:0006635	fatty acid beta-oxidation	1	-	-	-	-	-	-	-	-	-	-	-	-	-	-	-	-	-	-	-	-	-	-	-	-	0.00798	-	-	-	-	-	-	-	-	-	-	-	-	-	-	-	-	-	-	-	-	-	-
GO:0010374	stomatal complex development	1	-	-	-	-	-	-	-	-	-	-	-	-	-	-	-	-	-	-	-	-	-	-	-	-	-	-	-	-	-	-	-	-	-	-	-	-	-	-	-	-	-	-	-	-	-	-	-
GO:0006260	DNA replication	1	-	-	-	-	-	-	-	-	-	-	-	-	-	-	-	-	-	-	-	-	-	-	0.00997	-	-	-	-	-	-	-	-	-	-	-	-	-	-	-	-	-	-	-	-	-	-	-	-
GO:0009765	photosynthesis, light harvesting	22	-	-	-	-	0.00202	-	-	-	-	-	-	2.5e-05	-	3.1e-06	-	-	0.0094	-	-	-	-	0.00034	-	1.5e-07	5.9e-23	-	0.00028	-	2.2e-05	-	5.3e-05	0.00501	5.5e-06	-	-	-	0.00698	0.00134	-	-	-	-	-	-	0.00068	1.2e-05	-
GO:0016042	lipid catabolic process	17	-	-	-	-	-	0.00038	0.00061	0.00495	0.00012	-	-	-	-	-	0.00261	9.9e-05	-	-	-	-	-	-	-	-	0.00188	-	-	-	-	-	-	-	-	-	-	-	5.7e-07	-	4.5e-05	-	-	-	-	-	-	0.00472	-
GO:0009832	plant-type cell wall biogenesis	3	0.00616	-	-	-	-	-	-	-	-	0.00549	-	-	-	-	-	-	-	-	-	-	-	-	-	-	-	-	-	-	-	-	-	-	-	-	-	-	-	-	-	-	-	-	-	-	-	-	-
GO:0016480	negative regulation of transcription fro...	1	-	-	-	-	-	-	-	-	-	-	-	-	-	-	-	-	-	-	-	-	-	-	-	-	-	-	-	-	-	-	0.00159	-	-	-	-	-	-	-	-	-	-	-	-	-	-	-	-
GO:0015800	acidic amino acid transport	1	-	-	-	0.00183	-	-	-	-	-	-	-	-	-	-	-	-	-	-	-	-	-	-	-	-	-	-	-	-	-	-	-	-	-	-	-	-	-	-	-	-	-	-	-	-	-	-	-
GO:0043574	peroxisomal transport	1	-	-	-	-	-	0.00538	-	-	-	-	-	-	-	-	-	-	-	-	-	-	-	-	-	-	-	-	-	-	-	-	-	-	-	-	-	-	-	-	-	-	-	-	-	-	-	-	-
GO:0006680	glucosylceramide catabolic process	4	-	-	-	-	-	-	-	-	-	-	-	-	-	-	-	-	-	-	-	-	-	-	-	-	8.5e-06	-	-	-	0.00054	-	1.4e-08	-	-	-	-	-	-	-	-	-	-	-	-	-	-	-	-
GO:0007031	peroxisome organization	2	-	-	-	-	-	-	-	-	-	-	-	-	-	-	-	-	-	-	-	-	-	-	-	-	-	-	-	-	-	-	-	-	-	-	-	-	-	-	-	-	-	-	-	-	-	-	-
GO:0046274	lignin catabolic process	13	-	-	-	1.9e-05	-	-	-	-	-	-	-	0.00474	0.00056	-	-	0.0081	-	-	0.00825	-	-	-	-	-	-	-	-	-	-	-	-	-	-	-	-	0.00193	3.5e-11	-	-	-	-	0.00014	-	-	-	-	-
GO:0009737	response to abscisic acid	2	-	-	-	-	-	-	-	-	-	-	-	-	-	-	-	-	-	-	-	-	-	-	-	-	-	-	-	-	-	-	-	0.00709	-	-	-	-	-	-	-	-	-	-	-	-	-	-	-
GO:0006338	chromatin remodeling	1	-	-	-	-	-	-	-	-	-	-	-	-	-	-	-	-	-	-	-	-	-	-	-	-	-	-	-	-	-	-	2.9e-10	-	-	-	-	-	-	-	-	-	-	-	-	-	-	-	-
GO:0006357	regulation of transcription from RNA pol...	2	-	-	-	-	-	-	-	-	-	-	-	-	-	-	-	-	-	-	-	-	-	-	-	-	0.00052	-	-	-	-	-	7.5e-09	-	-	-	-	-	-	-	-	-	-	-	-	-	-	-	-
GO:0010033	response to organic substance	2	-	-	-	-	-	-	-	-	-	-	-	-	-	-	-	-	-	-	-	-	-	-	-	-	-	-	-	-	-	-	-	-	-	-	-	-	-	-	-	-	-	-	-	-	-	-	-
GO:0000041	transition metal ion transport	1	-	-	-	0.00653	-	-	-	-	-	-	-	-	-	-	-	-	-	-	-	-	-	-	-	-	-	-	-	-	-	-	-	-	-	-	-	-	-	-	-	-	-	-	-	-	-	-	-
GO:0046854	phosphatidylinositol phosphorylation	3	-	-	-	-	-	-	-	-	-	-	-	-	-	-	-	-	-	-	-	-	-	-	-	-	-	-	-	-	-	-	4.2e-07	-	-	-	-	-	0.00799	-	-	-	-	-	-	-	-	-	-
GO:0006024	glycosaminoglycan biosynthetic process	1	-	-	-	-	-	-	-	-	-	-	-	-	-	-	-	-	-	-	-	-	-	-	-	-	-	-	-	-	-	-	-	-	-	-	-	-	-	-	-	-	-	-	-	-	-	-	-
GO:0070887	cellular response to chemical stimulus	1	-	-	-	0.0085	-	-	-	-	-	-	-	-	-	-	-	-	-	-	-	-	-	-	-	-	-	-	-	-	-	-	-	-	-	-	-	-	-	-	-	-	-	-	-	-	-	-	-
GO:0009060	aerobic respiration	4	-	-	-	-	-	-	-	-	-	-	-	-	-	-	-	-	-	-	-	-	-	7.6e-05	-	-	0.00295	-	-	-	-	-	-	-	-	-	-	-	-	-	-	-	-	-	8.3e-05	-	-	-	-
GO:0006075	(1->3)-beta-D-glucan biosynthetic proces...	66	5.3e-09	3.6e-09	1.2e-06	0.00039	7.9e-08	1.5e-09	1.6e-12	2.2e-09	6.9e-07	9.5e-09	2.4e-05	0.00039	5.1e-08	8.3e-05	7.5e-10	2e-07	-	1.4e-08	0.00016	1.2e-05	2.1e-07	9.1e-08	4.7e-06	-	9.2e-30	3.2e-17	4.7e-17	2.7e-06	3.7e-13	-	1e-30	6.4e-16	0.00121	-	8.5e-07	1.5e-06	4.7e-19	1.6e-17	5.6e-08	1.3e-08	-	-	2.2e-09	-	3.9e-11	6.5e-07	1e-05
GO:0006887	exocytosis	28	0.00102	9e-05	-	-	0.00563	-	-	-	-	0.00363	-	-	0.00032	-	0.0029	-	-	0.00035	-	-	-	-	0.00484	-	3.9e-07	-	-	-	0.00574	-	0.00014	0.0056	-	-	0.00513	1.5e-06	-	0.00917	-	0.00021	-	-	-	0.00749	0.00078	0.00366	-
GO:0032973	amino acid export	4	-	-	-	0.00182	-	-	-	0.00466	-	-	-	-	-	-	-	9.1e-05	-	-	-	-	-	-	-	-	-	-	-	-	-	-	-	-	-	-	-	-	-	-	-	-	-	-	-	-	-	-	-
GO:1901264	carbohydrate derivative transport	6	-	-	-	-	-	-	-	-	-	-	-	-	-	-	-	0.00718	-	-	0.00461	-	-	0.00079	-	-	-	-	-	-	-	-	-	-	-	-	-	0.00765	-	-	-	-	-	-	-	-	-	-	-
GO:0006904	vesicle docking involved in exocytosis	4	-	-	-	-	0.00246	-	-	-	-	-	-	-	-	-	-	-	-	-	-	-	-	-	-	-	-	-	-	-	0.00321	-	4.4e-05	-	-	-	0.00548	-	-	-	-	-	-	-	-	-	-	-	-
GO:0045491	xylan metabolic process	1	0.00625	-	-	-	-	-	-	-	-	-	-	-	-	-	-	-	-	-	-	-	-	-	-	-	-	-	-	-	-	-	-	-	-	-	-	-	-	-	-	-	-	-	-	-	-	-	-
GO:0006827	high-affinity iron ion transmembrane tra...	1	-	-	-	-	-	-	-	-	-	-	-	-	-	-	-	-	-	-	-	-	-	-	-	7e-05	-	-	-	-	-	-	-	-	-	-	-	-	-	-	-	-	-	-	-	-	-	-	-
GO:0006891	intra-Golgi vesicle-mediated transport	2	-	-	-	-	-	-	-	-	-	0.00843	-	-	-	-	-	-	-	-	-	-	-	-	-	-	-	-	-	-	-	-	-	-	-	-	-	0.00447	-	-	-	-	-	-	-	-	-	-	-
GO:0009452	7-methylguanosine RNA capping	1	-	-	-	-	-	-	-	-	-	-	-	-	-	-	-	-	-	-	-	-	-	-	0.00987	-	-	-	-	-	-	-	-	-	-	-	-	-	-	-	-	-	-	-	-	-	-	-	-
GO:0006813	potassium ion transport	18	-	-	-	-	-	-	-	-	0.0026	-	-	-	0.00015	-	-	4.7e-06	-	-	-	-	-	-	-	-	3.1e-06	5.4e-05	-	-	-	-	2.4e-17	-	-	-	-	0.00227	2.8e-06	-	-	0.00331	-	4.1e-05	-	-	0.0009	-	-
GO:0006265	DNA topological change	1	-	-	-	-	-	-	-	-	-	-	-	-	-	-	-	-	-	-	-	-	-	-	-	-	-	-	-	-	-	-	5.2e-16	-	-	-	-	-	-	-	-	-	-	-	-	-	-	-	-
GO:0015851	nucleobase transport	1	-	-	-	-	-	-	-	-	-	-	-	-	-	-	-	-	-	-	-	-	-	-	-	-	-	-	-	-	-	-	-	-	-	-	-	-	-	-	-	-	-	-	-	-	-	-	-
GO:0016255	attachment of GPI anchor to protein	6	-	-	-	-	-	-	-	-	-	-	-	-	-	-	-	0.00531	-	-	-	-	-	-	-	-	-	-	0.00132	-	-	-	0.00293	-	-	-	-	-	-	-	-	-	-	-	-	-	0.00315	-	-
GO:0006893	Golgi to plasma membrane transport	1	-	-	-	-	-	-	-	-	-	0.00396	-	-	-	-	-	-	-	-	-	-	-	-	-	-	-	-	-	-	-	-	-	-	-	-	-	-	-	-	-	-	-	-	-	-	-	-	-
GO:0030322	stabilization of membrane potential	1	-	-	-	-	-	-	-	-	-	-	-	-	-	-	-	0.00726	-	-	-	-	-	-	-	-	-	-	-	-	-	-	-	-	-	-	-	-	-	-	-	-	-	-	-	-	-	-	-
GO:0005985	sucrose metabolic process	61	3.7e-05	3e-05	3.5e-05	8.3e-06	0.00058	-	9.4e-10	4.6e-05	0.00033	2.3e-09	2.3e-06	0.0021	0.00448	0.00261	0.0005	2.5e-05	-	5.2e-06	6.1e-07	0.00036	0.00082	1e-08	-	-	1e-30	5.9e-08	3.6e-06	2.2e-05	2.1e-06	-	3.7e-29	9e-09	0.00313	-	3.7e-05	0.00062	4.7e-09	4.3e-12	0.00184	0.00378	-	0.00261	-	0.0011	1.5e-10	6.6e-05	7.8e-05
GO:0006071	glycerol metabolic process	2	-	-	-	-	-	-	4.5e-05	-	-	-	-	-	-	-	-	-	-	-	-	-	-	-	0.00218	-	-	-	-	-	-	-	-	-	-	-	-	-	-	-	-	-	-	-	-	-	-	-	-
GO:0043090	amino acid import	2	-	-	-	0.00838	-	-	-	0.00466	-	-	-	-	-	-	-	-	-	-	-	-	-	-	-	-	-	-	-	-	-	-	-	-	-	-	-	-	-	-	-	-	-	-	-	-	-	-	-
GO:0044711	single-organism biosynthetic process	3	-	-	-	-	0.00321	-	-	-	-	-	-	-	-	0.00604	-	-	-	-	-	-	-	-	-	-	-	-	-	-	0.00114	-	-	-	-	-	-	-	-	-	-	-	-	-	-	-	-	-	-
GO:0051603	proteolysis involved in cellular protein...	3	-	-	-	-	-	-	-	-	-	-	-	-	-	-	-	0.00831	-	-	-	-	-	-	-	-	-	-	-	-	-	-	-	-	-	-	-	0.00422	-	-	-	-	-	-	-	-	-	-	-
GO:0080143	regulation of amino acid export	1	-	-	-	0.00838	-	-	-	-	-	-	-	-	-	-	-	-	-	-	-	-	-	-	-	-	-	-	-	-	-	-	-	-	-	-	-	-	-	-	-	-	-	-	-	-	-	-	-
GO:0080170	hydrogen peroxide transmembrane transpor...	1	-	-	-	0.00183	-	-	-	-	-	-	-	-	-	-	-	-	-	-	-	-	-	-	-	-	-	-	-	-	-	-	-	-	-	-	-	-	-	-	-	-	-	-	-	-	-	-	-
GO:0010411	xyloglucan metabolic process	2	-	-	-	-	-	0.00414	-	-	-	-	-	-	-	-	-	-	-	-	-	-	-	-	-	-	-	-	-	-	-	-	-	-	-	-	-	-	-	-	-	-	-	-	-	-	-	-	0.00637
GO:0042742	defense response to bacterium	1	-	-	-	-	-	-	-	-	-	-	-	-	-	-	-	-	-	-	-	0.00273	-	-	-	-	-	-	-	-	-	-	-	-	-	-	-	-	-	-	-	-	-	-	-	-	-	-	-
GO:0017183	peptidyl-diphthamide biosynthetic proces...	1	-	-	-	-	-	0.00677	-	-	-	-	-	-	-	-	-	-	-	-	-	-	-	-	-	-	-	-	-	-	-	-	-	-	-	-	-	-	-	-	-	-	-	-	-	-	-	-	-
GO:0071555	cell wall organization	58	1.3e-10	2.9e-06	4.8e-09	1.1e-06	0.0005	3.6e-10	1.4e-07	0.00034	7.6e-12	-	-	6.9e-05	7.8e-14	1.3e-11	1.1e-09	5.5e-08	-	0.00195	2.5e-09	2.1e-10	0.00013	-	2.2e-14	-	4.8e-07	0.00026	0.00689	7.1e-11	0.00729	-	2.9e-26	0.00239	-	-	0.00605	1.3e-12	1.2e-06	-	4e-18	-	-	3e-09	-	1.2e-08	0.00109	5.4e-06	1.9e-08
GO:0006885	regulation of pH	51	0.00049	0.0002	-	0.00014	-	-	4.5e-05	6.7e-05	0.00049	-	8.9e-05	-	0.00018	0.00149	5.1e-05	7.3e-06	-	0.00012	4.9e-06	4.1e-05	-	-	-	-	3.7e-11	-	3.1e-06	0.00045	6.5e-08	-	1.2e-15	0.00012	-	-	0.0007	6.6e-09	9.7e-09	0.0004	-	8.6e-07	-	0.00052	-	0.00216	3.2e-06	0.00071	-
GO:0046417	chorismate metabolic process	3	-	-	-	-	-	-	-	-	-	-	-	-	-	-	-	-	-	-	-	-	-	-	-	-	-	-	-	-	-	-	0.0003	-	-	-	-	-	-	-	-	-	-	-	-	-	-	-	-
GO:0016192	vesicle-mediated transport	66	4.2e-10	5.9e-08	1.9e-05	1.8e-16	1.6e-06	2.9e-06	1e-05	9.7e-05	9.8e-13	0.00013	9.2e-06	8.3e-09	4.3e-09	6.7e-06	1.9e-10	0.00079	-	0.00016	0.00172	1.3e-06	5.5e-08	1.6e-10	8.9e-05	0.00013	3e-27	4.7e-06	0.00065	1.5e-05	6.7e-09	-	1e-30	-	5.3e-10	-	1.1e-06	2.9e-08	1.2e-25	0.00426	1.1e-08	1.6e-13	-	1.2e-14	9.7e-06	0.00203	4.4e-07	2.5e-08	1.1e-06
GO:0007033	vacuole organization	28	0.00263	-	-	0.0027	-	-	0.00308	1.3e-05	8e-05	0.00581	-	-	-	-	0.00018	-	-	0.00221	-	-	-	0.00585	0.0034	-	1.5e-05	-	0.00116	-	-	-	0.0053	-	-	-	0.00381	-	6e-10	8.7e-06	0.0014	-	-	0.00028	-	-	9.6e-07	-	-
GO:0010928	regulation of auxin mediated signaling p...	1	-	-	-	-	-	-	-	-	-	-	-	-	-	-	-	-	-	-	-	-	-	-	-	-	-	-	-	-	0.00758	-	-	-	-	-	-	-	-	-	-	-	-	-	-	-	-	-	-
GO:0006166	purine ribonucleoside salvage	4	-	-	-	-	-	-	-	-	-	-	-	-	-	-	-	-	-	-	-	-	-	-	-	-	5.5e-05	-	-	-	-	-	0.00023	-	-	-	-	-	0.00614	-	-	-	-	-	-	-	-	-	-
GO:0043436	oxoacid metabolic process	1	-	-	-	-	-	-	-	-	-	-	-	-	-	-	-	-	-	-	-	-	-	-	-	-	-	-	-	-	-	-	-	-	-	-	-	-	-	-	-	-	-	-	-	-	-	-	-
GO:0006855	drug transmembrane transport	4	-	-	-	-	-	-	-	1.4e-16	-	-	-	-	-	-	-	1.5e-09	-	-	-	-	-	-	-	-	-	-	-	-	-	-	-	-	-	-	-	-	-	-	-	-	-	-	-	-	-	-	-
GO:0051453	regulation of intracellular pH	8	-	-	-	-	-	-	-	5.8e-06	-	3.9e-07	-	-	-	-	-	0.00147	-	-	1.8e-07	-	-	-	-	-	-	-	-	-	-	-	-	-	-	-	-	2.7e-07	-	-	-	-	-	-	-	-	-	-	-
GO:0030007	cellular potassium ion homeostasis	3	-	-	-	-	-	-	-	-	-	-	-	-	-	-	-	-	-	-	-	-	-	-	-	-	4.2e-09	-	0.00096	-	0.00265	-	-	-	-	-	-	-	-	-	-	-	-	-	-	-	-	-	-
GO:0009450	gamma-aminobutyric acid catabolic proces...	2	-	-	-	-	-	-	-	-	-	-	-	-	-	-	-	-	-	-	-	-	-	-	-	-	7e-06	-	-	-	-	-	-	-	-	-	-	-	-	-	-	-	-	-	-	-	-	-	-
GO:0031167	rRNA methylation	1	-	-	-	-	-	-	-	-	-	-	-	-	-	-	-	-	-	-	-	-	-	-	-	-	-	-	-	-	-	-	-	-	-	-	-	-	-	-	-	-	-	-	-	-	-	-	-
GO:0016132	brassinosteroid biosynthetic process	3	-	-	-	-	-	-	-	-	-	-	-	-	-	-	-	-	-	-	6.2e-05	-	-	-	-	-	-	-	-	-	-	-	-	-	-	-	-	1.8e-07	-	-	-	-	-	-	-	-	-	-	-
GO:0007020	microtubule nucleation	4	-	-	-	-	-	-	-	-	-	-	-	-	-	-	-	-	-	-	-	-	-	-	-	-	-	-	0.00061	-	-	-	2.5e-11	-	-	-	-	-	-	-	-	-	-	-	-	-	-	-	-
GO:0043419	urea catabolic process	1	-	-	-	-	-	-	-	-	-	-	-	-	-	-	-	-	-	-	-	-	-	-	-	-	-	-	-	-	-	-	0.00234	-	-	-	-	-	-	-	-	-	-	-	-	-	-	-	-
GO:0000278	mitotic cell cycle	1	-	-	-	-	-	-	-	-	-	-	-	-	-	-	-	-	-	-	-	-	-	-	-	-	-	-	-	-	-	-	-	-	-	-	-	-	-	-	-	-	-	-	-	-	-	-	-
GO:0009956	radial pattern formation	1	-	-	-	-	-	-	-	-	-	-	-	-	-	-	-	-	-	-	-	-	-	-	-	-	-	-	-	-	-	-	-	-	-	-	-	-	-	-	-	-	-	-	-	-	-	-	-
GO:0071705	nitrogen compound transport	29	-	0.00938	-	0.00714	-	7.4e-05	-	3.6e-05	-	2e-05	-	-	-	-	-	0.00312	-	0.00012	2.1e-05	-	-	0.00128	0.00895	-	5.8e-12	8.6e-05	0.00099	-	0.00069	-	0.00016	-	-	-	0.0048	0.00933	0.00047	0.00323	-	2.6e-06	-	-	-	-	0.00019	-	-
GO:0071554	cell wall organization or biogenesis	7	-	-	-	-	-	-	-	0.00024	-	2.2e-09	-	-	-	-	-	-	-	-	1.1e-05	-	-	-	-	-	-	-	-	-	-	-	-	-	-	-	-	3.7e-10	-	-	-	-	-	-	-	-	-	-	-
GO:0006812	cation transport	6	-	-	-	-	-	-	-	-	-	-	-	-	-	-	-	0.00414	-	-	-	-	-	-	-	-	4.9e-05	-	-	-	-	-	0.00021	-	-	-	-	-	0.00037	-	-	-	-	-	-	-	-	-	-
GO:0016458	gene silencing	1	-	-	-	-	-	-	-	-	-	-	-	-	-	-	-	-	-	-	-	-	-	-	-	-	-	-	-	-	-	-	-	-	-	-	-	-	0.00513	-	-	-	-	-	-	-	-	-	-
GO:0006900	membrane budding	2	-	-	-	-	-	-	-	-	-	-	-	-	-	-	-	-	-	-	-	-	-	-	-	-	-	-	-	-	-	-	-	-	-	-	-	-	-	0.00102	-	-	-	-	-	-	-	-	-
GO:0006979	response to oxidative stress	1	-	-	-	-	-	-	-	-	-	-	-	-	-	0.0001	-	-	-	-	-	-	-	-	-	-	-	-	-	-	-	-	-	-	-	-	-	-	-	-	-	-	-	-	-	-	-	-	-
GO:0045048	protein insertion into ER membrane	4	-	-	-	-	-	0.00145	-	0.00047	-	-	-	-	-	3e-05	-	-	-	-	-	-	-	-	-	-	-	-	-	-	-	-	-	-	-	-	-	-	-	-	-	-	-	-	-	-	-	-	-
GO:0034625	fatty acid elongation, monounsaturated f...	1	-	-	-	-	-	-	-	0.00779	-	-	-	-	-	-	-	-	-	-	-	-	-	-	-	-	-	-	-	-	-	-	-	-	-	-	-	-	-	-	-	-	-	-	-	-	-	-	-
GO:0007015	actin filament organization	10	0.00811	-	-	-	-	-	-	-	-	-	-	-	0.00406	-	-	-	-	-	-	0.00833	-	-	-	-	5.7e-05	-	-	-	-	-	-	0.00012	-	-	0.00773	-	-	-	-	-	-	-	-	-	0.00121	-	-
GO:0010043	response to zinc ion	3	-	-	-	-	-	-	-	-	-	0.00839	-	-	-	-	-	-	-	-	0.00259	-	-	-	-	-	-	-	-	-	-	-	-	-	-	-	-	0.00039	-	-	-	-	-	-	-	-	-	-	-
GO:0043412	macromolecule modification	1	-	-	-	0.00638	-	-	-	-	-	-	-	-	-	-	-	-	-	-	-	-	-	-	-	-	-	-	-	-	-	-	-	-	-	-	-	-	-	-	-	-	-	-	-	-	-	-	-
GO:0043622	cortical microtubule organization	1	-	-	-	-	-	-	-	0.00169	-	-	-	-	-	-	-	-	-	-	-	-	-	-	-	-	-	-	-	-	-	-	-	-	-	-	-	-	-	-	-	-	-	-	-	-	-	-	-
GO:0009846	pollen germination	8	-	-	-	-	-	-	-	-	-	-	-	-	-	-	-	0.00282	-	-	-	-	-	-	-	-	0.00551	-	0.00731	-	0.00061	-	-	0.00389	-	-	-	-	-	0.00105	-	-	-	-	-	-	-	-	-
GO:0010104	regulation of ethylene-activated signali...	2	-	-	-	-	-	-	-	-	-	-	-	-	-	-	-	-	-	-	-	-	-	-	-	-	-	-	-	-	-	-	-	-	-	-	-	-	-	-	-	-	-	-	-	-	-	-	-
GO:0016036	cellular response to phosphate starvatio...	5	-	-	-	-	-	-	-	-	-	0.00985	-	-	-	-	-	-	-	-	-	-	-	-	-	-	-	-	-	-	0.00884	-	0.00636	-	-	-	-	-	-	-	-	-	-	-	-	-	0.0034	-	-
GO:0042176	regulation of protein catabolic process	8	-	-	-	-	-	-	-	-	0.00033	-	-	-	-	-	-	-	-	-	-	-	-	-	-	-	2.8e-05	-	0.00067	-	-	-	0.00308	-	-	-	-	0.00039	-	-	-	-	-	0.00833	-	-	-	-	-
GO:0010417	glucuronoxylan biosynthetic process	1	-	-	-	8.8e-05	-	-	-	-	-	-	-	-	-	-	-	-	-	-	-	-	-	-	-	-	-	-	-	-	-	-	-	-	-	-	-	-	-	-	-	-	-	-	-	-	-	-	-
GO:0051656	establishment of organelle localization	6	-	-	-	-	-	-	-	-	-	-	-	-	-	-	-	-	-	0.00755	-	-	-	-	-	-	-	0.00386	-	-	-	-	-	0.00023	-	-	-	-	-	3.2e-05	-	-	-	-	-	-	-	-	-
GO:0015706	nitrate transport	7	-	-	-	0.00028	-	-	-	-	-	0.00093	-	-	-	-	-	0.00665	-	-	-	-	-	-	-	0.00048	-	-	-	-	-	-	-	-	-	-	-	-	-	-	-	-	-	-	-	-	-	-	-
GO:0080009	mRNA methylation	1	-	-	-	-	-	-	-	-	-	-	-	-	-	-	-	-	-	-	-	-	-	-	-	-	-	-	-	-	-	-	-	-	-	-	-	-	-	-	-	-	-	-	-	-	-	-	-
GO:0006999	nuclear pore organization	1	-	-	-	-	-	-	-	-	-	0.00839	-	-	-	-	-	-	-	-	-	-	-	-	-	-	-	-	-	-	-	-	-	-	-	-	-	-	-	-	-	-	-	-	-	-	-	-	-
GO:1901698	response to nitrogen compound	1	-	-	-	-	-	-	-	-	-	-	-	-	-	-	-	-	-	-	-	-	-	-	-	-	-	-	-	-	-	-	-	-	-	-	-	-	-	-	-	-	-	-	-	-	-	-	-
GO:0043254	regulation of protein complex assembly	1	-	-	-	-	-	-	-	-	-	-	-	-	-	-	-	0.0071	-	-	-	-	-	-	-	-	-	-	-	-	-	-	-	-	-	-	-	-	-	-	-	-	-	-	-	-	-	-	-
GO:0072503	cellular divalent inorganic cation homeo...	1	-	-	-	-	-	-	-	-	-	-	-	-	-	-	-	-	-	-	-	-	-	-	-	-	-	-	-	-	-	-	-	-	-	-	-	-	-	-	-	-	-	-	-	-	-	-	-
GO:0045087	innate immune response	1	-	-	-	-	-	-	-	-	-	-	-	-	-	-	-	-	-	-	-	-	-	-	-	-	-	-	-	-	-	-	-	-	-	-	-	5.9e-05	-	-	-	-	-	-	-	-	-	-	-
GO:0009969	xyloglucan biosynthetic process	2	-	-	-	-	-	-	-	-	-	0.00211	-	-	-	-	-	-	-	-	-	-	-	-	-	-	-	-	-	-	-	-	-	-	-	-	-	-	-	-	-	-	-	-	-	-	-	-	-
GO:0006816	calcium ion transport	1	-	-	-	-	-	-	-	-	-	-	-	-	-	-	-	3.1e-08	-	-	-	-	-	-	-	-	-	-	-	-	-	-	-	-	-	-	-	-	-	-	-	-	-	-	-	-	-	-	-
GO:0006596	polyamine biosynthetic process	1	-	-	-	-	-	-	-	0.0007	-	-	-	-	-	-	-	-	-	-	-	-	-	-	-	-	-	-	-	-	-	-	-	-	-	-	-	-	-	-	-	-	-	-	-	-	-	-	-
GO:0055072	iron ion homeostasis	1	-	-	-	-	-	-	-	-	-	-	-	-	-	-	-	-	-	-	-	-	-	-	-	-	-	-	-	-	-	-	-	-	-	-	-	-	-	-	-	-	-	-	-	-	-	-	-
GO:0048015	phosphatidylinositol-mediated signaling	14	-	-	-	0.00834	-	-	-	-	-	-	-	-	-	-	-	-	-	-	-	-	-	-	-	-	0.00949	-	-	-	0.00758	-	6.3e-11	-	-	-	-	0.00352	9.4e-06	-	-	0.00039	-	-	-	0.00995	-	-	-
GO:0010192	mucilage biosynthetic process	1	-	-	-	0.0083	-	-	-	-	-	-	-	-	-	-	-	-	-	-	-	-	-	-	-	-	-	-	-	-	-	-	-	-	-	-	-	-	-	-	-	-	-	-	-	-	-	-	-
GO:0006417	regulation of translation	2	-	-	-	-	-	-	0.00882	-	-	-	-	-	-	-	-	-	-	-	-	-	-	-	-	-	-	-	-	-	-	-	-	-	-	-	-	-	-	-	-	-	-	-	-	-	-	-	-
GO:0009451	RNA modification	9	-	-	-	-	-	-	-	7.6e-15	-	1.6e-14	-	-	-	-	-	1.4e-07	-	-	2.1e-16	-	-	-	-	-	-	-	-	-	-	-	-	-	-	-	-	8.4e-28	-	-	-	-	-	-	-	-	-	-	-
GO:0034220	ion transmembrane transport	9	-	-	-	-	-	-	-	6.4e-06	-	3.1e-06	-	-	-	-	-	2e-07	-	-	9.9e-07	-	-	-	-	-	-	-	-	-	-	-	-	-	-	-	-	2.2e-22	-	-	-	-	-	-	-	-	-	-	-
GO:0006896	Golgi to vacuole transport	8	-	-	-	-	-	-	-	0.00264	-	0.00076	-	-	-	-	-	0.00356	-	-	2.2e-05	-	-	-	-	-	-	-	-	-	-	-	-	-	-	-	-	4.2e-05	-	-	-	-	-	-	-	-	-	-	-
GO:0042147	retrograde transport, endosome to Golgi	9	-	-	-	0.00838	-	-	-	-	0.00269	-	-	-	-	-	-	-	-	-	-	-	-	-	-	-	0.006	-	-	-	-	-	6.8e-10	-	-	-	-	-	3.3e-06	-	-	-	-	-	-	-	-	-	-
GO:0019748	secondary metabolic process	1	-	-	-	-	-	-	-	-	-	-	-	-	-	-	-	-	-	-	-	-	-	-	-	-	-	-	-	-	-	-	-	-	-	-	-	0.00264	-	-	-	-	-	-	-	-	-	-	-
GO:0006629	lipid metabolic process	34	2.8e-05	9e-07	-	4.8e-06	0.00593	4.9e-05	0.0008	-	0.00109	-	-	1.5e-05	-	2.1e-05	-	0.00046	-	-	-	-	-	-	0.00279	-	-	-	-	5.8e-06	3e-05	-	8.8e-06	-	0.00827	-	-	-	3.7e-14	-	0.0017	-	-	9.5e-05	-	8.9e-05	0.00404	4e-05	-
GO:0006468	protein phosphorylation	6	-	-	-	-	-	-	-	2.9e-06	-	0.0039	-	-	-	-	-	-	-	-	1.5e-06	-	-	-	-	-	-	-	-	-	-	-	-	-	-	-	-	1.6e-06	-	-	-	-	-	-	-	-	-	-	-
GO:0033674	positive regulation of kinase activity	1	-	-	-	-	-	-	-	-	-	-	-	-	-	-	-	-	-	-	-	-	-	-	-	-	-	-	-	-	-	-	-	-	-	-	-	-	-	-	-	-	-	-	-	-	-	-	-
GO:0000380	alternative mRNA splicing, via spliceoso...	1	-	-	-	-	-	-	-	-	-	-	-	-	-	-	-	-	-	-	-	-	-	-	-	-	-	-	-	-	-	-	-	-	-	-	-	-	-	-	-	-	-	-	-	-	-	-	-
GO:0033567	DNA replication, Okazaki fragment proces...	1	-	-	-	-	-	-	-	-	-	-	-	-	-	-	-	-	-	-	-	-	-	-	-	-	-	-	-	-	-	-	-	-	-	-	-	-	-	-	-	-	-	-	-	-	-	-	-
GO:0006506	GPI anchor biosynthetic process	57	-	0.00338	-	0.00028	0.0019	1.5e-05	0.00056	0.00056	0.00242	2.5e-06	-	7.7e-06	4.4e-05	6.3e-09	0.0005	1.1e-09	-	0.00533	0.00012	-	-	0.0003	0.00052	4.5e-06	4.6e-16	0.00037	7.7e-09	-	0.00167	-	8.1e-16	0.00025	0.00141	-	0.00089	2.1e-07	4e-07	1.3e-05	-	1e-06	-	0.00104	-	-	2.9e-06	0.00058	0.00021
GO:0051502	diterpene phytoalexin biosynthetic proce...	1	-	-	-	-	-	-	-	-	-	-	-	-	-	-	-	-	-	-	-	-	-	-	-	-	-	-	-	-	-	-	-	-	-	-	-	-	-	-	-	-	-	-	-	-	-	-	-
GO:0019318	hexose metabolic process	5	0.00629	-	-	-	-	-	-	-	-	-	0.0034	-	-	0.00989	-	-	-	-	-	-	-	-	-	-	4.3e-05	-	-	-	-	-	-	-	-	-	-	-	-	-	-	-	-	-	-	-	-	0.00627	-
GO:0000290	deadenylation-dependent decapping of nuc...	3	-	-	-	-	-	0.00677	-	-	-	-	-	-	-	0.00691	-	-	-	-	-	-	-	-	-	-	-	-	-	-	-	-	-	-	-	-	-	-	-	-	-	-	-	-	-	-	-	-	-
GO:0015012	heparan sulfate proteoglycan biosyntheti...	2	-	-	-	-	-	-	-	-	-	-	-	-	-	-	-	-	-	-	-	-	-	-	-	-	-	-	-	-	-	-	-	-	-	-	-	-	-	-	-	-	-	-	-	-	-	-	-
GO:0006886	intracellular protein transport	65	4.9e-08	5e-05	0.0003	7.7e-13	-	0.0001	9.3e-08	3.9e-06	3e-11	7.1e-07	1.1e-05	1.3e-06	7e-06	0.00045	1.8e-08	1.4e-06	-	0.0009	1.5e-05	1.5e-06	1.1e-06	1.5e-06	8.3e-07	0.00046	8.5e-19	0.00122	0.00325	0.00041	1.1e-07	-	1e-30	-	0.00019	-	0.0007	2e-05	1.9e-26	0.00059	4e-06	7.6e-09	-	5e-14	5.9e-05	5.7e-05	0.00059	2.1e-06	0.00011
GO:0070143	mitochondrial alanyl-tRNA aminoacylation	1	-	-	-	-	-	-	1e-06	-	-	-	-	-	-	-	-	-	-	-	-	-	-	-	-	-	-	-	-	-	-	-	-	-	-	-	-	-	-	-	-	-	-	-	-	-	-	-	-
GO:0016049	cell growth	13	-	-	-	-	-	0.00044	-	-	-	-	-	-	-	0.00016	-	-	-	-	-	-	-	-	0.00304	-	-	-	-	-	-	-	-	-	-	-	-	0.00043	9.2e-05	0.005	0.00175	-	-	-	-	0.00363	-	-	-
GO:0071214	cellular response to abiotic stimulus	1	-	-	-	-	-	-	-	-	-	-	-	-	-	-	-	-	-	-	-	-	-	-	-	-	-	-	-	-	-	-	-	-	-	-	-	0.00353	-	-	-	-	-	-	-	-	-	-	-
GO:0006297	nucleotide-excision repair, DNA gap fill...	1	-	-	-	-	-	-	-	-	-	-	-	-	-	-	-	-	-	-	-	-	-	-	-	-	-	-	-	-	-	-	-	-	-	-	-	-	-	-	-	-	-	-	-	-	-	-	-
GO:0017038	protein import	4	-	-	-	-	-	-	0.00675	-	-	-	-	-	-	-	-	-	-	-	-	-	-	-	-	-	-	-	-	-	-	-	-	-	-	-	-	-	-	-	-	-	-	-	-	-	-	-	-
GO:0009768	photosynthesis, light harvesting in phot...	2	-	-	-	-	-	-	-	-	-	-	-	-	-	-	-	-	-	-	-	-	-	-	-	-	-	-	-	-	-	-	-	-	-	-	-	-	-	-	-	-	-	-	-	-	-	-	-
GO:0002229	defense response to oomycetes	1	-	-	-	0.00042	-	-	-	-	-	-	-	-	-	-	-	-	-	-	-	-	-	-	-	-	-	-	-	-	-	-	-	-	-	-	-	-	-	-	-	-	-	-	-	-	-	-	-
GO:0006471	protein ADP-ribosylation	1	-	-	-	-	-	-	-	-	-	-	-	-	-	-	-	-	-	-	-	-	-	-	-	-	0.00308	-	-	-	-	-	-	-	-	-	-	-	-	-	-	-	-	-	-	-	-	-	-
GO:0055075	potassium ion homeostasis	42	0.00285	0.0004	-	0.00831	0.00291	-	0.00055	0.00271	0.00083	8.2e-05	0.00103	-	0.00786	0.00027	-	0.00078	-	5.9e-06	0.00407	0.00836	-	0.00378	-	-	3.1e-06	0.00364	5.9e-05	-	2.6e-05	-	5.8e-11	0.00374	-	-	0.0007	-	2.8e-06	1e-06	-	-	-	-	-	0.00216	1.3e-07	2e-05	-
GO:0033692	cellular polysaccharide biosynthetic pro...	1	0.00589	-	-	-	-	-	-	-	-	-	-	-	-	-	-	-	-	-	-	-	-	-	-	-	-	-	-	-	-	-	-	-	-	-	-	-	-	-	-	-	-	-	-	-	-	-	-
GO:0006032	chitin catabolic process	17	-	-	-	0.00454	-	-	-	0.00136	-	-	-	-	-	4.1e-06	-	-	-	-	-	-	-	-	0.00135	-	-	-	-	-	-	-	-	-	0.00383	-	-	6.7e-05	1.6e-10	-	-	-	-	0.00081	-	-	-	-	-
GO:0071417	cellular response to organonitrogen comp...	3	-	-	-	0.00838	-	-	-	-	-	-	-	-	-	-	-	-	-	-	-	-	-	-	-	-	-	-	-	-	-	-	-	-	-	-	-	-	-	-	-	-	-	-	-	-	-	-	-
GO:0006396	RNA processing	3	-	-	-	-	-	-	-	-	-	-	-	-	-	-	-	-	-	-	-	-	-	-	-	-	1.1e-06	-	-	-	-	-	2.7e-08	-	-	-	-	-	-	-	-	-	-	-	-	-	-	-	-
GO:0034975	protein folding in endoplasmic reticulum	1	-	-	-	-	-	-	-	-	-	-	-	-	-	-	-	-	-	-	-	-	-	-	-	-	-	-	-	-	-	-	-	-	-	-	-	-	-	-	-	-	-	-	-	-	-	-	-
GO:0006656	phosphatidylcholine biosynthetic process	3	-	-	-	-	-	0.00212	-	-	-	-	-	-	0.00054	-	-	-	-	-	-	-	-	-	-	-	-	-	-	-	-	-	-	-	-	-	-	-	-	-	0.00259	-	-	-	-	-	-	-	-
GO:0007166	cell surface receptor signaling pathway	4	-	-	-	-	-	-	-	-	-	0.00551	-	-	-	-	-	-	-	-	0.00166	-	-	-	-	-	0.0006	-	-	-	-	-	-	-	-	-	-	-	-	-	-	-	-	-	-	-	-	-	-
GO:0009626	plant-type hypersensitive response	6	0.00049	-	-	-	-	0.00025	-	-	-	-	-	-	-	-	-	0.00806	-	-	-	-	-	-	-	-	-	-	-	-	-	-	-	-	-	-	-	-	-	-	-	-	-	-	-	-	-	-	-
GO:0098662	inorganic cation transmembrane transport	1	-	-	-	-	-	-	-	-	-	-	-	-	-	-	-	-	-	-	-	-	-	-	-	-	0.00261	-	-	-	-	-	-	-	-	-	-	-	-	-	-	-	-	-	-	-	-	-	-
GO:0090150	establishment of protein localization to...	2	0.00626	-	-	-	-	-	-	-	-	-	-	-	-	-	0.00716	-	-	-	-	-	-	-	-	-	-	-	-	-	-	-	-	-	-	-	-	-	-	-	-	-	-	-	-	-	-	-	-
GO:0006970	response to osmotic stress	2	-	-	-	-	-	-	-	-	-	-	-	-	-	-	-	-	-	-	-	-	-	-	-	-	-	-	-	-	-	-	-	-	-	-	-	-	-	-	-	-	-	-	-	-	-	-	-
GO:0006611	protein export from nucleus	1	-	-	-	-	-	-	-	-	-	-	-	-	-	-	-	-	-	-	-	-	-	-	-	-	-	-	-	-	-	-	-	-	-	-	-	-	-	-	-	-	-	-	-	-	-	-	-
GO:0065002	intracellular protein transmembrane tran...	1	-	-	-	-	-	-	-	-	-	-	-	-	-	-	-	-	-	-	-	-	-	-	-	-	-	-	-	-	-	-	-	-	-	-	-	-	-	-	-	-	-	-	-	-	-	-	-
GO:0006420	arginyl-tRNA aminoacylation	1	-	-	-	-	-	-	-	-	-	-	-	-	-	-	-	-	-	-	-	-	-	-	-	-	-	-	-	-	-	-	-	-	-	-	-	-	-	-	-	-	-	-	-	-	-	-	-
GO:0006873	cellular ion homeostasis	43	-	6.1e-05	0.00954	-	0.00263	0.00075	0.00672	-	-	-	0.00088	-	0.00018	-	0.00209	-	-	0.00217	-	-	-	-	0.00987	-	3.1e-05	0.00022	0.00411	-	0.00241	-	0.00576	0.00941	7.9e-07	-	-	-	2.6e-14	0.00139	0.00079	0.00111	-	0.00182	-	0.00918	0.00088	0.00617	0.0035
GO:0010039	response to iron ion	1	-	-	-	-	-	-	-	0.00766	-	-	-	-	-	-	-	-	-	-	-	-	-	-	-	-	-	-	-	-	-	-	-	-	-	-	-	-	-	-	-	-	-	-	-	-	-	-	-
GO:0017148	negative regulation of translation	1	-	-	-	-	-	-	-	-	-	-	-	-	-	-	-	-	-	-	-	-	-	-	-	-	0.00042	-	-	-	-	-	-	-	-	-	-	-	-	-	-	-	-	-	-	-	-	-	-
GO:0061088	regulation of sequestering of zinc ion	5	-	-	-	-	-	-	-	0.00685	-	0.00083	-	-	-	-	-	-	-	-	0.00259	-	-	-	-	-	-	-	-	-	-	-	-	-	-	-	-	0.00039	-	-	-	-	-	-	-	-	-	-	-
GO:0043248	proteasome assembly	1	-	-	-	-	-	-	-	-	-	-	-	-	-	-	-	-	-	-	-	-	-	-	-	-	-	-	-	-	-	-	-	-	-	-	-	-	-	-	-	-	-	-	-	-	-	-	-
GO:0019722	calcium-mediated signaling	1	-	-	-	-	-	-	-	-	-	-	-	-	-	-	-	0.00816	-	-	-	-	-	-	-	-	-	-	-	-	-	-	-	-	-	-	-	-	-	-	-	-	-	-	-	-	-	-	-
GO:0032012	regulation of ARF protein signal transdu...	19	0.00034	-	-	-	-	0.00069	-	-	-	-	-	-	-	-	-	-	-	-	-	0.00836	-	0.00028	0.00111	-	2.7e-13	-	-	-	-	-	-	-	-	-	-	-	0.00023	0.00794	-	-	-	-	0.0003	0.00216	0.00914	-	0.00143
GO:0009416	response to light stimulus	1	-	-	-	-	-	-	-	-	-	-	-	-	-	-	-	-	-	-	-	-	-	-	-	-	-	-	-	-	-	-	-	-	-	-	-	-	-	-	-	-	-	-	-	-	-	-	-
GO:0007093	mitotic cell cycle checkpoint	2	-	-	-	-	-	-	-	-	-	-	-	-	-	-	-	-	-	-	-	-	-	-	-	-	0.00191	-	-	-	-	-	-	-	-	-	-	-	-	-	-	-	-	-	-	-	-	-	-
GO:0071805	potassium ion transmembrane transport	10	-	-	-	-	-	-	-	0.00969	-	5.8e-06	-	-	-	-	-	0.00512	-	-	0.00465	-	-	-	-	-	-	-	-	-	-	-	-	-	-	-	-	0.00152	-	-	-	-	-	-	-	-	-	-	-
GO:0006298	mismatch repair	3	-	-	-	-	-	-	-	-	0.00766	-	-	-	-	-	-	-	-	-	-	-	0.00476	-	-	-	-	-	-	-	-	-	-	-	-	-	-	-	-	-	-	-	-	-	-	-	-	-	-
GO:0010222	stem vascular tissue pattern formation	1	-	-	-	-	-	-	-	-	-	-	-	-	-	-	-	0.00726	-	-	-	-	-	-	-	-	-	-	-	-	-	-	-	-	-	-	-	-	-	-	-	-	-	-	-	-	-	-	-
GO:0090480	purine nucleotide-sugar transmembrane tr...	2	-	-	-	-	-	-	-	0.00095	-	-	-	-	-	-	-	-	-	-	-	-	-	-	-	-	-	-	-	-	-	-	-	-	-	-	-	-	-	-	-	-	-	-	-	-	-	-	-
GO:0007030	Golgi organization	3	-	-	-	-	-	-	-	-	-	-	-	-	-	-	-	-	-	-	-	-	-	-	-	-	-	-	-	-	-	-	-	-	-	-	-	-	-	-	-	-	-	-	-	-	-	-	-
GO:0046474	glycerophospholipid biosynthetic process	8	-	-	1.4e-05	-	-	-	-	-	-	-	-	-	-	5.1e-06	0.00864	-	-	-	-	-	-	-	-	-	-	-	-	-	0.00061	-	-	-	0.00117	-	-	-	-	-	-	-	-	-	0.0002	0.00328	-	-	-
GO:0006562	proline catabolic process	1	-	-	-	-	-	-	-	-	-	-	-	-	-	-	-	-	-	-	-	-	-	-	-	-	-	-	-	-	-	-	-	-	-	-	-	-	-	-	-	-	-	-	-	-	-	-	-
GO:0042335	cuticle development	1	-	-	-	-	-	-	-	-	-	-	-	-	-	-	-	-	-	-	-	-	-	-	-	-	-	-	-	-	-	-	-	-	-	-	-	-	-	-	-	-	-	-	-	-	-	-	-
GO:0006119	oxidative phosphorylation	3	-	-	-	-	-	-	-	-	-	-	-	-	-	-	-	-	-	-	-	-	-	9.7e-06	-	-	0.00264	-	-	-	-	-	-	-	-	-	-	-	-	-	-	-	-	-	0.00108	-	-	-	-
GO:0019915	lipid storage	1	-	-	-	-	-	-	-	-	-	-	-	-	-	-	-	-	-	-	-	-	-	-	-	-	-	-	-	-	-	-	-	-	-	-	-	-	-	-	-	-	-	-	-	-	-	-	-
GO:0015992	proton transport	24	0.00092	-	0.00861	-	0.00816	-	2.3e-05	-	-	-	0.00353	-	-	-	-	-	-	0.00462	-	-	-	-	-	-	6.3e-21	0.0036	0.00202	-	2.1e-05	-	5.3e-09	-	0.00065	-	4.5e-05	0.00038	-	0.0017	-	-	-	-	-	-	0.00889	-	-
GO:0045910	negative regulation of DNA recombination	1	-	-	-	-	-	-	-	0.00251	-	-	-	-	-	-	-	-	-	-	-	-	-	-	-	-	-	-	-	-	-	-	-	-	-	-	-	-	-	-	-	-	-	-	-	-	-	-	-
GO:0007035	vacuolar acidification	7	-	-	-	-	-	-	-	-	-	2.2e-05	-	-	-	-	-	0.00177	-	-	0.00161	-	-	-	-	-	-	-	-	-	-	-	-	-	-	-	-	1.2e-08	-	-	-	-	-	-	-	-	-	-	-
GO:0043603	cellular amide metabolic process	1	-	-	-	-	-	-	-	-	-	-	-	-	-	-	-	-	-	-	-	-	-	-	-	-	-	-	-	-	-	-	-	-	0.00538	-	-	-	-	-	-	-	-	-	-	-	-	-	-
GO:0043988	histone H3-S28 phosphorylation	1	-	-	-	-	-	-	-	-	-	-	-	-	-	-	-	-	-	-	-	-	-	-	-	-	-	0.0009	-	-	-	-	-	-	-	-	-	-	-	-	-	-	-	-	-	-	-	-	-
GO:0009628	response to abiotic stimulus	2	-	-	-	-	-	-	-	-	-	-	-	-	-	-	-	-	-	-	-	-	0.00273	-	-	-	-	-	-	-	-	-	-	-	-	-	-	-	-	-	-	-	-	-	-	-	-	-	-
GO:0006694	steroid biosynthetic process	2	-	-	-	-	-	-	-	-	-	-	-	-	-	-	-	-	-	-	-	-	-	-	-	-	0.00065	-	-	-	-	-	-	-	-	-	-	-	-	-	-	-	-	-	-	-	-	-	-
GO:0043069	negative regulation of programmed cell d...	1	-	-	-	-	-	-	-	-	-	-	-	-	-	-	-	-	-	-	-	-	-	-	-	-	-	-	-	-	-	-	-	-	-	-	-	-	-	-	-	-	-	-	-	-	-	-	-
GO:0006281	DNA repair	1	-	-	-	-	-	-	-	-	-	-	-	-	-	-	-	-	-	-	-	-	-	-	-	-	-	-	-	-	-	-	-	-	-	-	-	-	-	-	-	-	-	-	-	-	-	-	-
GO:0060548	negative regulation of cell death	2	-	-	-	-	-	-	-	-	-	-	-	-	-	-	-	-	-	-	-	-	-	-	-	-	-	-	-	-	-	-	-	-	-	-	-	-	-	-	-	-	-	-	-	-	-	-	-
GO:0010167	response to nitrate	2	-	-	-	0.00454	-	-	-	-	-	-	-	-	-	-	-	-	-	-	-	-	-	-	-	0.00048	-	-	-	-	-	-	-	-	-	-	-	-	-	-	-	-	-	-	-	-	-	-	-
GO:0006914	autophagy	3	-	-	-	-	-	-	-	-	-	-	-	-	-	-	-	-	-	-	-	-	-	-	-	-	-	0.00344	-	-	-	-	-	-	-	-	-	-	-	-	-	-	-	-	-	-	-	-	-
GO:0010506	regulation of autophagy	1	-	-	-	-	-	-	-	-	-	-	-	-	-	-	-	-	-	-	-	-	-	-	-	-	-	-	-	-	-	-	-	-	-	-	-	-	-	-	-	-	-	-	-	-	-	-	-
GO:0010215	cellulose microfibril organization	21	0.00011	-	-	-	-	1e-05	0.00797	-	0.00084	-	-	-	-	0.00031	-	-	-	-	-	-	0.00079	-	4.7e-06	-	-	-	-	0.00089	-	-	-	-	-	-	-	7.9e-05	3.2e-06	0.00445	1.7e-05	-	-	0.00649	-	0.00063	-	-	-
GO:0017006	protein-tetrapyrrole linkage	6	-	-	-	-	-	-	-	-	0.00801	-	-	-	-	-	-	-	-	-	-	-	-	-	-	-	0.00191	-	-	-	-	-	-	-	-	-	-	-	2.6e-05	-	-	-	-	-	-	-	-	-	-
GO:0070838	divalent metal ion transport	1	-	-	-	-	-	-	-	-	-	0.00394	-	-	-	-	-	-	-	-	-	-	-	-	-	-	-	-	-	-	-	-	-	-	-	-	-	-	-	-	-	-	-	-	-	-	-	-	-
GO:0006906	vesicle fusion	8	-	-	-	-	-	-	-	0.00019	-	3.5e-06	-	-	-	-	-	0.00659	-	-	6.2e-06	-	-	-	-	-	-	-	-	-	-	-	-	-	-	-	-	3.1e-12	-	-	-	-	-	-	-	-	-	-	-
GO:0030433	ubiquitin-dependent ERAD pathway	2	-	-	-	-	-	-	-	-	-	-	-	-	-	-	-	-	-	-	-	-	-	-	-	-	0.00248	-	-	-	-	-	-	-	-	-	-	-	-	-	-	-	-	-	-	-	-	-	-
GO:0010345	suberin biosynthetic process	2	-	-	-	0.00288	-	-	-	-	-	-	-	-	-	-	-	-	-	-	-	-	-	-	-	-	-	-	-	-	-	-	-	-	-	-	-	-	-	-	-	-	-	-	-	-	-	-	-
GO:0048767	root hair elongation	2	-	-	-	0.00409	-	-	-	-	-	-	-	-	-	-	-	-	-	-	-	-	-	-	-	-	-	-	-	-	-	-	-	-	-	-	-	-	-	-	-	-	-	-	-	-	-	-	-
GO:0015886	heme transport	2	-	-	-	-	-	-	-	-	-	-	-	-	-	-	-	0.00726	-	-	-	-	-	-	-	-	-	-	-	-	-	-	-	-	-	-	-	-	-	-	-	-	-	-	-	-	-	-	-
GO:0015991	ATP hydrolysis coupled proton transport	51	0.00775	-	0.00998	0.00042	-	-	-	-	0.00061	2.2e-08	-	-	-	3.7e-05	0.00013	0.00055	-	5.5e-08	0.00272	-	1e-05	0.00032	-	0.00034	3.4e-12	0.00017	5.7e-06	0.00029	0.00014	-	4.2e-14	0.00025	0.0003	-	5.4e-06	0.00013	0.00086	6.7e-06	0.00274	0.00013	-	0.00022	0.00067	-	3.4e-06	0.00178	0.00425
GO:0032467	positive regulation of cytokinesis	1	-	-	-	-	-	-	-	-	-	-	-	-	-	-	-	-	-	-	-	-	-	-	-	-	-	0.00429	-	-	-	-	-	-	-	-	-	-	-	-	-	-	-	-	-	-	-	-	-
GO:0055065	metal ion homeostasis	6	-	-	0.00954	-	-	-	-	-	-	-	-	-	-	-	-	-	-	-	-	-	0.00886	-	-	-	-	-	-	0.00591	-	-	-	-	-	-	-	-	-	-	-	-	-	0.00644	-	-	-	-	-
GO:0009926	auxin polar transport	6	-	-	-	0.00269	-	-	-	0.00745	-	-	-	-	-	-	-	-	-	-	-	-	-	-	-	-	-	-	-	-	-	-	-	-	-	-	-	-	-	-	-	-	-	-	-	-	-	-	-
GO:0046034	ATP metabolic process	24	-	-	-	-	-	-	-	-	-	0.00284	-	-	-	0.00692	-	-	-	0.0024	-	-	-	-	-	-	0.00044	0.00022	0.00095	-	0.00985	-	0.00024	0.00092	-	-	-	-	0.00142	0.00436	0.00843	-	-	0.00644	-	-	0.00419	0.00156	0.00068
GO:0032968	positive regulation of transcription elo...	2	-	-	-	-	-	-	-	-	-	-	-	-	-	-	-	-	-	-	-	-	-	-	-	-	-	0.0009	-	-	-	-	0.00023	-	-	-	-	-	-	-	-	-	-	-	-	-	-	-	-
GO:0008295	spermidine biosynthetic process	1	-	-	-	-	-	-	-	-	-	-	-	-	-	-	-	-	-	-	-	-	-	-	-	-	0.00096	-	-	-	-	-	-	-	-	-	-	-	-	-	-	-	-	-	-	-	-	-	-
GO:0035999	tetrahydrofolate interconversion	5	-	-	-	-	-	-	-	-	-	-	-	-	-	-	-	-	-	-	-	-	-	-	-	-	8.4e-05	-	-	-	0.00265	-	-	-	-	-	-	-	-	-	-	0.00331	-	-	-	-	-	-	-
GO:0016024	CDP-diacylglycerol biosynthetic process	7	0.00719	-	-	-	-	-	-	-	-	-	-	-	-	-	-	-	-	-	-	-	-	-	-	-	2.8e-06	0.0009	-	-	-	-	4.5e-08	-	-	-	-	-	0.00533	-	-	-	-	0.00838	-	-	-	0.00718	-
GO:0006874	cellular calcium ion homeostasis	1	-	-	-	-	-	-	-	-	-	-	-	-	-	-	-	-	-	-	-	-	-	-	-	-	-	-	-	-	-	-	-	-	-	-	-	0.00067	-	-	-	-	-	-	-	-	-	-	-
GO:2000028	regulation of photoperiodism, flowering	2	-	-	-	-	-	-	-	-	-	-	-	-	-	-	-	-	-	-	-	-	-	-	-	-	-	-	-	-	-	-	2.8e-11	-	-	-	-	-	-	-	-	-	-	-	-	-	-	-	-
GO:0009063	cellular amino acid catabolic process	2	-	-	-	-	-	-	-	-	-	-	-	-	-	-	-	-	-	-	-	-	-	-	-	-	-	-	-	-	-	-	0.0016	-	-	-	-	-	-	-	-	-	-	-	-	-	-	-	-
GO:0008283	cell proliferation	5	0.00285	-	-	-	-	-	-	-	-	-	-	-	-	-	0.00018	-	-	-	-	-	-	-	-	-	-	-	-	-	-	-	-	-	-	-	-	-	0.00067	-	-	-	-	-	-	-	-	-	-
GO:0051601	exocyst localization	1	-	-	-	-	-	-	-	-	-	0.00396	-	-	-	-	-	-	-	-	-	-	-	-	-	-	-	-	-	-	-	-	-	-	-	-	-	-	-	-	-	-	-	-	-	-	-	-	-
GO:0098581	detection of external biotic stimulus	1	-	-	-	0.00052	-	-	-	-	-	-	-	-	-	-	-	-	-	-	-	-	-	-	-	-	-	-	-	-	-	-	-	-	-	-	-	-	-	-	-	-	-	-	-	-	-	-	-
GO:0045004	DNA replication proofreading	1	-	-	-	-	-	-	-	-	-	-	-	-	-	-	-	-	-	-	-	-	-	-	-	-	-	-	-	-	-	-	-	-	-	-	-	-	-	-	-	-	-	-	-	-	-	-	-
GO:0015995	chlorophyll biosynthetic process	1	-	-	-	-	-	-	-	-	-	-	-	-	-	-	-	-	-	-	-	-	-	-	-	-	6.1e-07	-	-	-	-	-	-	-	-	-	-	-	-	-	-	-	-	-	-	-	-	-	-
GO:0009411	response to UV	1	-	-	-	-	-	-	-	-	-	-	-	-	-	-	-	-	-	-	-	-	-	-	-	-	-	-	-	-	-	-	-	-	-	-	-	-	-	-	-	-	-	-	-	-	-	-	-
GO:0000055	ribosomal large subunit export from nucl...	1	-	-	-	-	-	-	-	-	-	-	-	-	-	-	-	-	-	-	-	-	-	-	-	-	0.0006	-	-	-	-	-	-	-	-	-	-	-	-	-	-	-	-	-	-	-	-	-	-
GO:0055085	transmembrane transport	69	6.3e-26	1e-30	5.3e-30	1.5e-29	1e-30	1.3e-26	1e-30	1e-30	6.9e-28	1e-30	1.1e-23	5.6e-27	1e-30	1e-30	1e-30	3.5e-14	-	1e-30	1.5e-27	3.6e-30	3.3e-30	1e-30	1e-24	5.7e-17	1e-30	1e-30	1e-30	9.8e-28	1e-30	-	1e-30	1e-30	1e-30	-	1e-30	1e-30	1e-30	1e-30	7e-29	1e-30	-	1e-30	2.6e-28	1.4e-20	1e-30	1e-30	9.9e-19
GO:0006952	defense response	42	-	4.5e-05	1.2e-07	0.00385	-	1.9e-11	4.9e-08	4.5e-08	-	1.2e-13	0.00019	0.00383	1.1e-19	1.8e-11	1e-09	0.00213	-	-	0.00041	-	3.5e-06	-	-	-	0.00128	-	-	0.00139	-	-	-	-	-	-	-	-	6.9e-18	0.00863	2.2e-09	0.00311	-	-	-	0.00033	0.0006	4.5e-06	3.3e-05
GO:0043161	proteasome-mediated ubiquitin-dependent ...	2	-	-	-	-	-	-	-	0.00321	-	-	-	-	-	-	-	-	-	-	-	-	-	-	-	-	-	-	-	-	-	-	-	-	-	-	-	-	-	-	-	-	-	-	-	-	-	-	-
GO:0045492	xylan biosynthetic process	22	-	-	0.00954	0.00367	-	0.00538	-	-	0.00013	-	0.00222	-	0.00027	0.00979	-	-	-	-	0.00187	0.00298	-	-	-	-	-	-	-	9.6e-06	-	-	-	-	-	-	-	0.00125	4.6e-08	-	-	-	-	0.00107	-	-	-	0.00027	-
GO:0015770	sucrose transport	1	-	-	-	-	-	-	-	-	-	-	-	-	-	-	-	-	-	-	-	-	-	-	-	-	-	-	-	-	-	-	-	-	-	-	-	-	-	-	-	-	-	-	-	-	-	-	-
GO:0010075	regulation of meristem growth	3	-	-	-	-	-	-	-	-	-	-	-	-	-	-	-	-	-	-	-	-	-	-	-	-	-	-	-	-	0.00068	-	-	-	-	-	-	-	-	-	-	-	-	-	-	-	0.00122	-	-
GO:0030244	cellulose biosynthetic process	68	2.2e-07	9.7e-07	4.6e-10	1.4e-08	1.8e-09	5.4e-05	2.4e-17	2.6e-05	4.9e-09	1.7e-12	-	5.7e-05	1.4e-16	4.2e-10	9.2e-18	0.00135	-	6.3e-10	9.8e-15	2.4e-10	4.4e-05	1.1e-09	3.6e-12	0.00048	1e-30	6.8e-15	4.2e-13	6.7e-07	1.1e-13	-	1e-30	3.4e-12	1.1e-07	-	1.5e-08	3.4e-14	3e-13	1.8e-11	7.3e-09	8.9e-07	-	2.5e-09	4.4e-05	0.00051	8e-13	9.6e-09	8.5e-09
GO:0042391	regulation of membrane potential	9	-	-	-	-	-	-	-	1.1e-07	-	1.9e-10	-	-	-	-	-	2.2e-07	-	-	5.9e-09	-	-	-	-	-	-	-	-	-	-	-	-	-	-	-	-	1.8e-13	-	-	-	-	-	-	-	-	-	-	-
GO:0009878	nodule morphogenesis	1	-	-	-	-	-	-	-	-	-	-	-	-	1e-30	-	-	-	-	-	-	-	-	-	-	-	-	-	-	-	-	-	-	-	-	-	-	-	-	-	-	-	-	-	-	-	-	-	-
GO:0045047	protein targeting to ER	1	-	-	-	-	-	-	-	-	-	-	-	-	-	-	-	-	-	-	-	-	-	-	-	-	-	-	-	-	-	-	-	-	-	-	-	-	-	-	-	-	-	-	-	-	-	-	-
GO:0000469	cleavage involved in rRNA processing	1	-	-	-	-	-	-	-	-	-	-	-	-	-	-	-	-	-	-	-	-	-	-	-	-	-	-	-	-	-	-	0.00838	-	-	-	-	-	-	-	-	-	-	-	-	-	-	-	-
GO:1990258	histone glutamine methylation	1	-	-	-	-	-	-	-	-	-	-	-	-	-	-	-	-	-	-	-	-	-	-	-	-	-	-	-	-	-	-	-	-	-	-	-	-	-	-	-	-	-	-	-	-	-	-	-
GO:0055069	zinc ion homeostasis	2	-	-	-	0.00838	-	-	-	-	-	-	-	-	-	-	-	-	-	-	-	-	-	-	-	-	-	-	-	-	-	-	-	-	-	-	-	-	-	-	-	-	-	-	-	-	-	-	-
GO:0008299	isoprenoid biosynthetic process	3	-	-	-	-	-	-	-	-	-	-	-	-	0.00058	-	-	-	-	-	-	-	-	-	-	-	-	-	-	-	-	-	-	-	-	-	-	-	0.00019	-	-	-	-	-	-	-	-	-	-
GO:0050826	response to freezing	4	-	-	-	-	-	2.9e-05	-	-	-	-	7.8e-05	-	-	-	-	-	-	-	-	-	-	-	-	-	-	-	-	-	-	-	-	-	-	-	-	-	0.00037	-	-	-	-	-	-	-	-	-	-
GO:0009699	phenylpropanoid biosynthetic process	1	-	-	-	-	-	-	-	-	-	-	-	-	-	-	-	-	-	-	-	-	-	-	-	-	-	-	-	-	-	-	-	-	-	-	-	-	-	-	-	-	-	-	-	-	-	-	-
GO:0042773	ATP synthesis coupled electron transport	22	-	0.0006	-	-	-	1.1e-05	-	0.00594	-	-	-	-	4e-10	8.3e-05	-	9.5e-06	-	-	7.8e-06	-	0.00477	3.4e-14	-	-	0.00073	-	-	0.00739	0.0054	0.00333	-	-	-	-	-	-	-	-	-	-	0.00011	-	0.00285	-	-	-	-
GO:0030497	fatty acid elongation	1	-	-	-	-	-	-	-	-	-	-	-	-	-	-	-	-	-	-	-	-	-	-	-	-	-	-	-	-	-	-	-	-	-	-	-	-	-	-	-	-	-	-	-	-	-	-	-
GO:0031348	negative regulation of defense response	3	-	-	-	0.00871	-	-	-	-	-	-	-	-	-	-	-	0.00944	-	-	-	-	-	-	-	-	-	-	-	-	-	-	-	-	-	-	-	-	-	-	-	-	-	-	-	-	-	-	-
GO:0036092	phosphatidylinositol-3-phosphate biosynt...	15	0.00809	-	-	-	-	-	0.00192	0.00096	3.8e-05	-	0.00807	-	-	-	-	-	-	-	-	-	-	-	5.5e-05	-	-	-	-	-	-	-	-	-	-	-	-	-	1.2e-08	-	0.00259	-	-	0.00183	-	-	0.00022	-	-
GO:0009834	plant-type secondary cell wall biogenesi...	21	-	-	-	4.8e-06	-	-	-	-	-	-	-	-	-	0.00979	-	0.00044	-	0.00062	-	-	-	0.00799	-	-	-	-	0.00041	-	0.00063	-	-	0.00329	-	-	0.0007	-	5.4e-05	0.00013	-	-	-	-	-	-	-	-	-
GO:0044550	secondary metabolite biosynthetic proces...	4	-	-	-	-	-	-	-	0.00014	-	-	-	-	-	-	-	3.4e-08	-	-	-	-	-	-	-	-	-	-	-	-	-	-	-	-	-	-	-	5.5e-07	-	-	-	-	-	-	-	-	-	-	-
GO:0016973	poly(A)+ mRNA export from nucleus	2	-	-	-	-	-	-	-	-	-	-	-	-	-	-	-	-	-	-	-	-	-	-	-	-	0.00191	-	-	-	-	-	6.7e-07	-	-	-	-	-	-	-	-	-	-	-	-	-	-	-	-
GO:0018344	protein geranylgeranylation	1	-	-	-	-	-	-	-	-	-	-	-	-	-	-	-	-	-	-	-	-	-	-	-	-	-	-	-	-	-	-	4e-06	-	-	-	-	-	-	-	-	-	-	-	-	-	-	-	-
GO:0016560	protein import into peroxisome matrix, d...	1	-	-	-	-	-	-	-	-	-	-	-	-	-	-	-	-	-	-	-	-	-	-	-	-	-	-	-	-	-	-	0.00035	-	-	-	-	-	-	-	-	-	-	-	-	-	-	-	-
GO:0006418	tRNA aminoacylation for protein translat...	1	-	-	-	-	-	-	-	-	-	-	-	-	-	-	-	-	-	-	-	-	-	-	-	-	-	-	-	-	-	-	-	-	-	-	-	-	-	-	-	-	-	-	-	-	0.00882	-	-
GO:0006754	ATP biosynthetic process	63	-	4.2e-08	0.00017	-	-	3.7e-06	5.7e-10	3.6e-09	4.6e-10	2.8e-06	2.1e-07	7.7e-06	1.6e-06	3e-05	1.1e-06	1.3e-05	-	6.4e-08	2.2e-05	0.00015	6.8e-07	0.00078	1.4e-06	1.8e-05	1e-30	3.3e-06	2.3e-07	-	7e-10	-	3.9e-23	2.1e-07	0.00363	-	3e-07	1.4e-06	2.2e-14	1e-06	1.8e-07	0.00377	-	2.7e-07	0.0008	0.00217	2.5e-12	8.8e-06	5.9e-05
GO:0018343	protein farnesylation	1	-	-	-	-	-	-	-	0.00169	-	-	-	-	-	-	-	-	-	-	-	-	-	-	-	-	-	-	-	-	-	-	-	-	-	-	-	-	-	-	-	-	-	-	-	-	-	-	-
GO:0051103	DNA ligation involved in DNA repair	2	-	-	-	-	-	-	-	-	-	-	-	-	-	-	-	-	-	-	-	-	-	-	-	-	-	-	-	-	-	-	-	-	-	-	-	-	0.00614	-	-	-	-	-	-	-	0.00914	-	-
GO:0048868	pollen tube development	2	-	-	-	-	-	-	-	-	-	-	-	-	-	-	-	-	-	0.00536	-	-	-	-	-	-	-	-	-	-	-	-	-	-	-	-	-	-	-	-	-	-	-	-	-	-	-	-	-
GO:0051205	protein insertion into membrane	13	-	-	-	-	-	-	0.00179	-	-	-	-	-	-	-	-	-	-	-	-	0.00015	-	-	-	-	-	-	-	-	-	-	-	-	-	-	-	-	1.4e-07	-	-	-	-	0.00299	-	-	-	0.00203	-
GO:0090333	regulation of stomatal closure	1	-	-	-	-	-	-	-	0.00089	-	-	-	-	-	-	-	-	-	-	-	-	-	-	-	-	-	-	-	-	-	-	-	-	-	-	-	-	-	-	-	-	-	-	-	-	-	-	-
GO:0006913	nucleocytoplasmic transport	4	-	-	-	-	-	-	-	-	-	-	-	-	0.00466	-	0.00961	-	-	-	-	-	0.00192	-	-	-	-	-	-	-	-	-	-	-	-	-	-	-	-	-	-	-	-	-	-	-	-	-	-
GO:0005991	trehalose metabolic process	1	-	-	-	-	-	-	-	-	-	-	-	-	-	-	-	-	-	-	-	-	-	-	-	-	-	-	-	-	-	-	-	-	-	-	-	-	0.00139	-	-	-	-	-	-	-	-	-	-
GO:0042744	hydrogen peroxide catabolic process	5	-	-	-	-	-	-	0.00426	-	-	-	-	-	-	2.9e-06	-	-	-	-	-	-	-	-	-	-	-	-	-	0.00858	-	-	-	-	-	-	-	-	-	-	0.00717	-	-	-	-	-	-	-	-
GO:0046323	glucose import	9	-	-	-	-	-	-	-	3.2e-14	-	1.8e-27	-	-	-	-	-	3.2e-06	-	-	2.7e-21	-	-	-	-	-	-	-	-	-	-	-	-	-	-	-	-	2.5e-24	-	-	-	-	-	-	-	-	-	-	-
GO:0006425	glutaminyl-tRNA aminoacylation	3	-	-	-	-	-	-	-	-	-	-	-	-	-	-	-	-	-	-	-	-	-	-	-	-	3.1e-05	-	-	-	-	-	2.8e-08	5.7e-05	-	-	-	-	-	-	-	-	-	-	-	-	-	-	-
GO:0035725	sodium ion transmembrane transport	3	-	-	-	-	-	-	-	-	-	0.0002	-	-	-	-	-	-	-	-	0.00078	-	-	-	-	-	-	-	-	-	-	-	-	-	-	-	-	-	-	-	-	-	-	-	-	-	-	-	-
GO:0000494	box C/D snoRNA 3'-end processing	1	-	-	-	-	-	-	-	-	-	-	-	-	-	-	-	-	-	-	-	-	-	-	-	-	-	-	-	-	-	-	-	-	-	-	-	-	-	-	-	-	-	-	-	-	-	-	-
GO:0009845	seed germination	1	-	-	-	-	-	-	-	-	-	-	-	-	-	-	-	0.00804	-	-	-	-	-	-	-	-	-	-	-	-	-	-	-	-	-	-	-	-	-	-	-	-	-	-	-	-	-	-	-
GO:0006423	cysteinyl-tRNA aminoacylation	7	-	-	-	-	-	-	-	-	-	-	-	-	0.00159	0.00149	-	-	-	-	-	-	-	-	-	-	1.1e-08	-	-	-	-	-	1.4e-07	0.00023	-	-	-	-	2.6e-05	-	-	-	-	-	-	-	-	-	-
GO:0006772	thiamine metabolic process	1	-	-	-	-	-	-	-	-	-	-	-	-	-	-	-	-	-	-	-	-	-	-	-	-	-	-	-	-	-	-	-	-	-	-	-	-	-	-	-	-	-	-	-	-	-	-	-
GO:0048268	clathrin coat assembly	1	-	-	-	-	-	-	-	-	-	-	0.00535	-	-	-	-	-	-	-	-	-	-	-	-	-	-	-	-	-	-	-	-	-	-	-	-	-	-	-	-	-	-	-	-	-	-	-	-
GO:0034645	cellular macromolecule biosynthetic proc...	1	-	-	-	-	-	-	-	-	-	-	-	-	-	-	-	-	-	-	-	-	-	-	-	-	-	-	-	-	-	-	-	-	-	0.036	-	-	-	-	-	-	-	-	-	-	-	-	-
GO:0043631	RNA polyadenylation	3	-	-	-	-	-	-	-	-	-	-	-	-	0.00493	-	-	-	-	-	-	-	-	-	-	-	-	-	-	-	-	-	-	-	-	-	-	-	-	-	-	-	-	-	-	-	-	-	-
GO:0019988	charged-tRNA amino acid modification	1	-	-	-	-	-	-	-	-	-	-	-	-	-	-	-	-	-	-	-	-	-	-	-	-	-	-	-	-	-	-	-	-	-	-	-	-	-	-	-	-	-	-	-	-	-	-	-
GO:0031047	gene silencing by RNA	3	-	-	-	-	-	-	-	-	-	-	-	-	-	-	-	-	-	-	-	-	-	-	-	-	5.3e-06	-	-	-	-	-	0.0001	-	-	-	-	-	-	-	-	-	-	-	-	-	-	-	-
GO:0048583	regulation of response to stimulus	1	-	-	-	-	-	-	-	-	-	-	-	-	-	-	-	-	-	-	-	-	-	-	0.00735	-	-	-	-	-	-	-	-	-	-	-	-	-	-	-	-	-	-	-	-	-	-	-	-
GO:0015693	magnesium ion transport	6	-	-	-	-	-	-	-	0.00171	-	-	-	-	-	-	-	-	-	-	0.0007	-	-	-	-	-	-	-	-	-	-	-	-	-	-	-	-	6e-05	-	-	-	-	-	-	-	-	-	-	-
GO:0016598	protein arginylation	2	-	-	-	-	-	-	-	-	-	-	-	-	-	-	-	-	-	-	-	-	-	-	-	-	1.6e-06	-	-	-	-	-	-	-	-	-	-	-	-	-	-	-	-	-	-	-	-	-	-
GO:0006480	N-terminal protein amino acid methylatio...	2	-	-	-	-	-	-	0.00318	-	-	-	-	-	-	-	-	-	-	-	-	-	-	-	-	-	-	-	-	-	-	-	-	-	-	-	-	-	0.00138	-	-	-	-	-	-	-	-	-	-
GO:0080144	amino acid homeostasis	3	-	-	-	-	-	-	-	0.00466	-	-	-	-	-	-	-	0.00438	-	-	-	-	-	-	-	-	-	-	-	-	-	-	-	-	-	-	-	-	-	-	-	-	-	-	-	-	-	-	-
GO:0072488	ammonium transmembrane transport	3	-	-	-	-	-	-	-	0.00779	-	-	-	-	-	-	-	-	-	-	-	-	-	-	-	-	-	-	-	-	-	-	-	-	-	-	-	0.00039	-	-	-	-	-	-	-	-	-	-	-
GO:0042128	nitrate assimilation	4	-	-	-	-	-	0.00573	-	-	-	-	-	-	-	-	-	-	-	-	-	-	-	-	5.5e-05	-	-	-	-	-	-	-	-	-	-	-	-	-	0.00194	-	-	-	-	-	-	-	-	-	-
GO:0048193	Golgi vesicle transport	7	-	-	-	-	-	-	-	-	-	-	0.00393	-	-	-	-	-	-	-	-	-	-	0.00635	-	-	-	-	-	-	-	-	-	-	-	-	-	-	0.00476	-	-	-	-	-	-	-	-	-	-
GO:0007131	reciprocal meiotic recombination	1	-	-	-	-	-	-	-	-	-	-	-	-	-	-	-	-	-	-	-	-	-	-	-	-	-	-	-	-	-	-	-	-	-	-	-	-	-	-	-	-	-	-	-	-	-	-	-
GO:0003333	amino acid transmembrane transport	10	-	-	-	0.00052	-	-	-	3.2e-17	-	1.2e-21	-	-	-	-	-	0.00035	-	-	1.7e-24	-	-	-	-	-	-	-	-	-	-	-	-	-	-	-	-	2.4e-20	-	-	-	-	-	-	-	-	-	-	-
GO:1900865	chloroplast RNA modification	1	-	-	-	-	-	-	-	0.00033	-	-	-	-	-	-	-	-	-	-	-	-	-	-	-	-	-	-	-	-	-	-	-	-	-	-	-	-	-	-	-	-	-	-	-	-	-	-	-
GO:0045489	pectin biosynthetic process	3	-	-	-	-	-	-	-	-	-	-	-	-	-	-	-	-	-	-	-	-	-	-	-	-	-	-	-	-	-	-	-	-	-	-	-	-	-	-	-	-	-	-	-	-	-	0.00173	-
GO:0000381	regulation of alternative mRNA splicing,...	1	-	-	-	-	-	-	-	-	-	-	-	-	-	-	-	-	-	-	-	-	-	-	-	-	-	-	-	-	-	-	-	-	-	-	-	-	-	-	-	-	-	-	-	-	-	-	-
GO:0043173	nucleotide salvage	1	-	-	-	-	-	-	-	-	-	-	-	-	-	-	-	-	-	-	-	-	-	-	-	-	-	-	-	-	-	-	-	-	-	-	-	-	-	-	-	-	-	-	-	-	-	-	-
GO:0048278	vesicle docking	11	-	-	-	-	-	-	-	0.00012	-	0.00019	-	-	-	-	-	-	-	-	1.3e-06	-	-	-	-	-	5e-05	-	-	-	-	-	-	-	-	-	-	1.6e-07	0.00515	-	-	-	-	-	-	-	-	-	-
GO:0010025	wax biosynthetic process	8	-	-	-	0.00454	-	-	-	-	-	-	-	-	-	-	-	-	-	0.00012	-	-	-	-	-	-	-	0.00022	-	-	0.00054	-	-	0.00443	-	-	0.00012	-	-	-	-	-	-	-	-	-	0.00428	-	-
GO:0070973	protein localization to endoplasmic reti...	3	-	-	-	-	-	-	-	-	-	0.0002	-	-	-	-	-	-	-	-	0.0014	-	-	-	-	-	-	-	-	-	-	-	-	-	-	-	-	-	-	-	-	-	-	-	-	-	-	-	-
GO:0009637	response to blue light	1	-	-	-	-	-	-	-	-	-	-	-	-	-	-	-	-	-	-	-	-	-	-	-	-	-	-	-	-	-	-	-	-	-	-	-	-	-	-	-	-	-	-	-	-	-	-	-
GO:0048364	root development	2	-	-	-	0.00142	-	-	-	-	-	-	-	-	-	-	-	-	-	-	-	-	-	-	-	-	-	-	-	-	-	-	-	-	-	-	-	-	-	-	-	-	-	-	-	-	-	-	-
GO:0002098	tRNA wobble uridine modification	1	-	-	-	-	-	-	-	-	-	-	-	-	-	-	-	-	-	-	-	-	-	-	-	-	-	-	-	-	0.00063	-	-	-	-	-	-	-	-	-	-	-	-	-	-	-	-	-	-
GO:0017004	cytochrome complex assembly	1	-	-	-	-	-	-	-	-	-	-	0.00209	-	-	-	-	-	-	-	-	-	-	-	-	-	-	-	-	-	-	-	-	-	-	-	-	-	-	-	-	-	-	-	-	-	-	-	-
GO:0016482	cytosolic transport	1	-	-	-	-	-	-	-	0.00605	-	-	-	-	-	-	-	-	-	-	-	-	-	-	-	-	-	-	-	-	-	-	-	-	-	-	-	-	-	-	-	-	-	-	-	-	-	-	-
GO:0009624	response to nematode	11	-	-	-	8.5e-14	-	-	-	-	-	-	-	-	0.00786	0.00668	-	1.5e-05	-	-	0.00079	-	-	-	-	-	-	-	-	-	-	-	-	-	-	-	-	-	-	-	-	-	-	-	-	-	-	-	-
GO:0051726	regulation of cell cycle	5	-	-	-	-	-	-	-	-	-	-	-	-	-	-	-	-	-	-	-	-	-	-	-	-	-	-	-	-	-	-	1.3e-14	-	-	-	0.00777	-	-	0.00143	-	-	-	-	-	-	-	-	-
GO:0009234	menaquinone biosynthetic process	1	-	-	-	-	-	-	-	-	-	-	-	-	-	-	-	-	-	-	-	-	-	-	-	-	-	-	-	-	-	-	-	-	-	-	-	-	-	-	-	-	-	-	-	-	-	-	-
GO:0032886	regulation of microtubule-based process	1	-	-	-	-	-	-	-	-	-	-	-	-	-	-	-	-	-	-	-	-	-	-	-	-	-	-	-	-	-	-	-	-	-	-	-	-	-	-	-	-	-	-	-	-	-	-	-
GO:0015031	protein transport	40	-	-	-	-	4.1e-05	-	0.0006	-	-	0.00932	-	0.00195	-	-	-	-	-	0.00086	-	0.00844	-	0.00814	-	-	6.4e-06	1.8e-06	0.00037	-	0.00172	-	0.00445	4.1e-05	0.00656	-	0.00026	0.00026	4.3e-07	0.00502	-	0.00759	-	-	0.00362	0.00465	0.00368	0.00187	-
GO:0043550	regulation of lipid kinase activity	6	-	-	-	-	-	-	0.00192	-	-	-	-	-	-	-	-	-	-	-	-	-	-	-	-	-	2.1e-10	-	-	-	0.00265	-	0.00026	-	-	-	-	-	0.00037	-	-	-	-	-	-	-	-	-	-
GO:0050789	regulation of biological process	1	-	-	-	-	-	-	0.00807	-	-	-	-	-	-	-	-	-	-	-	-	-	-	-	-	-	-	-	-	-	-	-	-	-	-	-	-	-	-	-	-	-	-	-	-	-	-	-	-
GO:0071702	organic substance transport	10	-	-	-	-	-	-	-	0.00067	-	0.00079	-	-	-	-	-	-	-	0.00222	3.5e-06	-	-	-	-	-	-	0.00323	0.00085	-	-	-	-	-	-	-	0.00222	-	-	0.0037	-	-	-	-	-	-	-	-	-
GO:0006491	N-glycan processing	2	-	-	-	-	-	-	-	0.0017	-	-	-	-	-	-	-	-	-	-	-	-	-	-	-	-	-	-	-	-	-	-	-	-	-	-	-	-	-	-	-	-	-	-	-	-	-	-	-
GO:0045040	protein import into mitochondrial outer ...	4	-	-	-	-	-	-	-	-	-	-	-	-	-	-	-	-	-	-	-	-	-	-	-	-	0.006	-	-	-	-	-	-	-	-	-	-	0.00395	-	-	-	-	-	-	-	-	-	-	-
GO:0045017	glycerolipid biosynthetic process	22	-	-	-	0.00037	0.00239	-	-	-	-	-	0.00263	0.00622	0.00193	0.00934	0.00855	0.00028	-	-	-	-	-	-	-	-	8.8e-05	-	-	0.00237	0.00116	-	-	-	-	-	-	-	5.1e-09	-	-	5.5e-05	-	0.00036	-	-	0.00368	0.00332	-
GO:0046352	disaccharide catabolic process	2	-	-	-	-	-	-	-	-	-	-	-	-	-	-	-	-	-	-	-	-	-	-	-	-	-	-	-	-	-	-	-	0.00443	-	-	-	-	-	-	-	-	-	-	-	-	-	-	-
GO:0080134	regulation of response to stress	1	-	-	-	-	-	-	-	-	-	-	-	-	-	-	-	-	-	-	-	-	-	-	-	-	-	-	-	-	-	-	-	-	-	-	-	-	-	-	-	-	-	-	-	-	-	-	-
GO:0005986	sucrose biosynthetic process	2	-	-	-	-	-	-	-	-	-	-	-	-	-	-	-	-	-	-	-	-	-	-	-	-	5.5e-05	-	-	-	-	-	-	-	-	-	-	-	-	-	-	-	-	-	-	-	-	-	-
GO:0006624	vacuolar protein processing	1	-	-	-	-	-	-	-	-	-	-	-	-	-	-	-	-	-	-	-	-	-	-	-	-	-	-	-	-	-	-	-	-	-	-	-	-	-	-	-	-	-	-	-	-	-	-	-
GO:0010105	negative regulation of ethylene-activate...	12	0.00176	-	-	-	-	-	-	-	0.00174	-	-	-	0.00465	0.0004	0.00209	-	-	-	-	-	-	-	-	-	7.1e-08	-	-	-	-	-	0.00234	-	-	-	-	-	0.00138	-	-	-	-	-	-	-	-	-	-
GO:0000045	autophagosome assembly	1	-	-	-	-	-	-	-	-	-	0.00236	-	-	-	-	-	-	-	-	-	-	-	-	-	-	-	-	-	-	-	-	-	-	-	-	-	-	-	-	-	-	-	-	-	-	-	-	-
GO:1905038	regulation of membrane lipid metabolic p...	1	-	-	-	0.00183	-	-	-	-	-	-	-	-	-	-	-	-	-	-	-	-	-	-	-	-	-	-	-	-	-	-	-	-	-	-	-	-	-	-	-	-	-	-	-	-	-	-	-
GO:0000162	tryptophan biosynthetic process	1	-	-	-	-	-	-	-	-	-	-	-	-	-	-	-	-	-	-	-	-	-	-	-	-	0.00248	-	-	-	-	-	-	-	-	-	-	-	-	-	-	-	-	-	-	-	-	-	-
GO:0009755	hormone-mediated signaling pathway	1	-	-	-	-	-	-	-	-	-	-	-	-	-	-	-	-	-	-	-	0.0085	-	-	-	-	-	-	-	-	-	-	-	-	-	-	-	-	-	-	-	-	-	-	-	-	-	-	-
GO:0048544	recognition of pollen	65	0.00034	3.6e-14	4.9e-05	7.6e-05	0.00014	1.3e-11	3.2e-22	9.3e-13	3.1e-07	3.2e-10	0.00033	1.6e-08	2e-23	8.3e-18	1.2e-12	4e-05	-	1.3e-12	3.8e-08	1.3e-05	1.5e-06	2.1e-14	1.4e-18	-	1e-30	7.8e-27	3e-24	2.1e-18	0.00056	-	5.5e-05	2.4e-16	8.6e-08	-	3.1e-10	7e-19	5e-10	5e-16	2e-08	-	-	5.8e-08	-	7.5e-06	5e-12	7.9e-05	3.7e-12
GO:0035428	hexose transmembrane transport	9	-	-	-	-	-	-	-	3.2e-14	-	1.8e-27	-	-	-	-	-	2.6e-05	-	-	2e-20	-	-	-	-	-	-	-	-	-	-	-	-	-	-	-	-	2.5e-24	-	-	-	-	-	-	-	-	-	-	-
GO:0015780	nucleotide-sugar transport	25	-	-	-	0.00838	-	-	-	-	0.00174	2.2e-05	-	-	0.00018	-	-	-	-	-	0.00024	-	-	-	-	-	2.5e-12	0.00034	0.00024	-	-	-	0.00011	0.00036	-	-	-	0.00039	2.8e-06	6.5e-05	-	-	-	-	-	-	0.00034	-	-
GO:0006664	glycolipid metabolic process	1	-	-	-	-	-	-	-	-	-	-	-	-	-	-	-	-	-	-	-	-	-	-	-	-	-	-	-	-	-	-	-	-	-	-	-	-	-	-	-	-	-	-	-	-	-	-	-
GO:0018279	protein N-linked glycosylation via aspar...	10	-	-	-	-	-	-	-	6.5e-05	-	-	-	-	-	-	-	0.00028	-	-	5.3e-05	-	-	-	-	-	-	-	-	-	-	-	3.3e-05	-	-	-	-	0.00213	0.00138	-	-	-	-	-	-	-	-	-	-
GO:0046513	ceramide biosynthetic process	8	-	-	-	-	-	-	-	0.00732	-	2.2e-05	-	-	-	-	-	-	-	-	0.00024	-	-	-	-	-	-	-	-	-	-	-	-	-	-	-	-	7.4e-06	-	-	-	-	-	-	-	-	-	-	-
GO:0016579	protein deubiquitination	18	-	0.00114	-	-	0.00942	-	-	-	-	0.00261	-	-	-	-	-	-	-	4.8e-05	-	0.0003	0.00677	0.00381	-	-	3.8e-15	0.00953	0.00015	-	-	-	1.4e-09	6.4e-06	-	-	-	-	0.00159	0.00066	-	-	-	-	-	-	7.5e-05	-	-
GO:0070681	glutaminyl-tRNAGln biosynthesis via tran...	1	-	-	-	-	-	-	-	-	-	-	-	-	-	-	-	-	-	-	-	-	-	-	-	-	-	-	-	-	-	-	-	-	-	-	-	-	-	0.00483	-	-	-	-	-	-	-	-	-
GO:0061024	membrane organization	1	-	-	-	-	-	-	-	-	-	-	-	-	-	-	-	-	-	-	-	-	-	-	-	-	-	0.00364	-	-	-	-	-	-	-	-	-	-	-	-	-	-	-	-	-	-	-	-	-
GO:0034976	response to endoplasmic reticulum stress	1	-	-	-	-	-	-	-	-	-	-	-	-	-	0.00691	-	-	-	-	-	-	-	-	-	-	-	-	-	-	-	-	-	-	-	-	-	-	-	-	-	-	-	-	-	-	-	-	-
GO:0044255	cellular lipid metabolic process	7	-	-	-	0.00247	-	-	-	-	-	-	0.00076	0.00492	-	-	-	-	-	-	-	-	-	-	-	-	-	-	-	-	0.00929	-	-	-	-	-	-	-	-	-	-	-	-	-	-	0.00689	-	-	-
GO:0033554	cellular response to stress	1	-	-	-	-	-	-	0.00016	-	-	-	-	-	-	-	-	-	-	-	-	-	-	-	-	-	-	-	-	-	-	-	-	-	-	-	-	-	-	-	-	-	-	-	-	-	-	-	-
GO:0046373	L-arabinose metabolic process	5	-	-	-	-	-	-	0.00281	-	0.00801	-	-	-	-	-	-	-	-	-	-	-	-	-	-	-	-	-	-	-	-	-	-	-	-	-	-	-	-	-	-	-	-	-	-	-	-	-	-
GO:0005987	sucrose catabolic process	1	-	-	-	-	-	-	-	-	-	-	-	-	-	-	-	-	-	-	-	-	-	-	-	-	-	-	-	-	-	-	-	-	-	-	-	-	-	-	-	-	-	-	-	-	-	-	-
GO:0071495	cellular response to endogenous stimulus	1	-	-	-	-	-	-	-	-	-	-	-	-	-	-	-	-	-	-	-	-	-	-	-	-	-	-	-	-	-	-	-	-	-	-	-	-	-	-	-	-	-	-	-	-	-	-	-
GO:0031929	TOR signaling	3	-	-	-	-	-	-	-	-	-	-	-	-	-	-	-	-	-	-	-	-	-	-	-	-	-	-	-	-	0.00012	-	1.9e-17	-	-	-	-	-	-	-	-	-	-	-	-	-	-	-	-
GO:0010067	procambium histogenesis	1	-	-	-	0.00838	-	-	-	-	-	-	-	-	-	-	-	-	-	-	-	-	-	-	-	-	-	-	-	-	-	-	-	-	-	-	-	-	-	-	-	-	-	-	-	-	-	-	-
GO:0019427	acetyl-CoA biosynthetic process from ace...	2	-	-	-	-	-	-	-	-	-	-	0.0008	-	-	-	-	-	-	-	-	-	-	-	-	-	1.8e-08	-	-	-	-	-	-	-	-	-	-	-	-	-	-	-	-	-	-	-	-	-	-
GO:0016122	xanthophyll metabolic process	1	-	-	-	-	-	-	-	-	-	-	-	-	-	-	-	-	-	-	-	-	-	-	-	-	0.00831	-	-	-	-	-	-	-	-	-	-	-	-	-	-	-	-	-	-	-	-	-	-
GO:0010208	pollen wall assembly	1	-	-	-	-	-	-	-	-	-	-	-	-	-	-	-	-	-	-	-	-	-	-	-	-	-	-	-	-	-	-	-	-	-	-	-	-	-	-	-	-	-	-	-	-	-	-	-
GO:0006659	phosphatidylserine biosynthetic process	8	-	-	-	-	-	0.00212	-	-	-	0.00083	-	-	-	-	-	-	-	-	-	-	-	-	-	-	0.00014	-	-	-	-	-	5e-06	-	-	-	-	-	0.00199	0.00596	-	-	-	-	-	-	-	-	-
GO:0006426	glycyl-tRNA aminoacylation	2	-	-	-	-	-	-	-	-	-	-	-	-	-	-	-	-	-	-	-	-	-	-	-	-	-	-	-	-	-	-	0.00083	-	-	-	-	-	-	-	-	-	-	-	-	-	-	-	-
GO:0086010	membrane depolarization during action po...	1	-	-	-	-	-	-	-	-	-	-	-	-	-	-	-	-	-	-	-	-	-	-	-	-	-	-	-	-	-	-	-	-	-	-	-	-	-	-	-	-	-	-	-	-	-	-	-
[truncated: 28 more columns]

[truncated: 2 more sheets: j, k]
