# Supplementary material for: Predicting Amyloidogenic Proteins in the Proteomes of Plants
Source: Int J Mol Sci. 2017 Oct 16;18(10):2155. doi: 10.3390/ijms18102155 (PMC5666836; doi:10.3390/ijms18102155)
Supplement: Supplementary file 1 [file ijms-18-02155-s001.zip › Table S2.xlsx]

## Sheet: Legend
Table S2 legend
List of plant species with taxonomy IDs (Organism ID) in the Uniprot Taxonomy database (http://www.uniprot.org/taxonomy/) and IDs of proteomes (Proteome ID) in the Uniprot Proteomes database (http://www.uniprot.org/proteomes/).

## Sheet: Data
Proteome ID	Species	Organism ID
UP000017836	Amborella trichopoda	13333
UP000092600	Ananas comosus (Pineapple) (Ananas ananas)	4615
UP000008694	Arabidopsis lyrata subsp. lyrata (Lyre-leaved rock-cress)	81972
UP000006548	Arabidopsis thaliana (Mouse-ear cress)	3702
UP000029120	Arabis alpina (Alpine rock-cress)	50452
UP000035740	Beta vulgaris subsp. vulgaris	3555
UP000008810	Brachypodium distachyon (Purple false brome) (Trachynia distachya)	15368
UP000028999	Brassica napus (Rape)	3708
UP000032141	Brassica oleracea var. oleracea	109376
UP000011750	Brassica rapa subsp. pekinensis (Chinese cabbage) (Brassica pekinensis)	51351
UP000075243	Cajanus cajan (Pigeon pea) (Cajanus indicus)	3821
UP000029121	Capsella rubella	81985
UP000189700	Capsicum annuum (Bell pepper)	4072
UP000187406	Cephalotus follicularis (Albany pitcher plant)	3775
UP000087171	Cicer arietinum (Chickpea) (Garbanzo)	3827
UP000030687	Citrus clementina	85681
UP000027120	Citrus sinensis (Sweet orange) (Citrus aurantium var. sinensis)	2711
UP000188268	Corchorus capsularis	210143
UP000187203	Corchorus olitorius	93759
UP000089565	Cucumis melo (Muskmelon)	3656
UP000029981	Cucumis sativus (Cucumber)	3659
UP000077755	Daucus carota subsp. sativus	79200
UP000095767	Dichanthelium oligosanthes	888268
UP000030748	Erythranthe guttata (Yellow monkey flower) (Mimulus guttatus)	4155
UP000030711	Eucalyptus grandis (Flooded gum)	71139
UP000030689	Eutrema salsugineum (Saltwater cress) (Sisymbrium salsugineum)	72664
UP000015453	Genlisea aurea	192259
UP000008827	Glycine max (Soybean) (Glycine hispida)	3847
UP000053555	Glycine soja (Wild soybean)	3848
UP000032142	Gossypium arboreum (Tree cotton) (Gossypium nanking)	29729
UP000189702	Gossypium hirsutum (Upland cotton) (Gossypium mexicanum)	3635
UP000032304	Gossypium raimondii (New World cotton)	29730
UP000011116	Hordeum vulgare subsp. vulgare (Domesticated barley)	112509
UP000188377	Ipomoea nil (Japanese morning glory) (Pharbitis nil)	35883
UP000027138	Jatropha curcas (Barbados nut)	180498
UP000032180	Leersia perrieri	77586
UP000188354	Lupinus angustifolius (Narrow-leaved blue lupine)	3871
UP000077202	Marchantia polymorpha subsp. polymorpha	1480153
UP000002051	Medicago truncatula (Barrel medic) (Medicago tribuloides)	3880
UP000030645	Morus notabilis	981085
UP000012960	Musa acuminata subsp. malaccensis (Wild banana) (Musa malaccensis)	214687
UP000189703	Nelumbo nucifera (Sacred lotus)	4432
UP000187609	Nicotiana attenuata (Coyote tobacco)	49451
UP000189701	Nicotiana sylvestris (Wood tobacco) (South American tobacco)	4096
UP000084051	Nicotiana tabacum (Common tobacco)	4097
UP000026960	Oryza barthii	65489
UP000006038	Oryza brachyantha	4533
UP000007306	Oryza glaberrima (African rice)	4538
UP000026961	Oryza glumipatula	40148
UP000008021	Oryza meridionalis	40149
UP000006591	Oryza nivara (Indian wild rice)	4536
UP000026962	Oryza punctata (Red rice)	4537
UP000008022	Oryza rufipogon (Brownbeard rice) (Asian wild rice)	4529
UP000007015	Oryza sativa subsp. indica (Rice)	39946
UP000059680	Oryza sativa subsp. japonica (Rice)	39947
UP000053144	Phaseolus angularis (Azuki bean) (Vigna angularis)	3914
UP000000226	Phaseolus vulgaris (Kidney bean) (French bean)	3885
UP000006727	Physcomitrella patens subsp. patens (Moss)	3218
UP000066568	Picea glauca (White spruce) (Pinus glauca)	3330
UP000006729	Populus trichocarpa (Western balsam poplar) (Populus balsamifera subsp. trichocarpa)	3694
UP000006882	Prunus persica (Peach) (Amygdalus persica)	3760
UP000008311	Ricinus communis (Castor bean)	3988
UP000001514	Selaginella moellendorffii (Spikemoss)	88036
UP000004995	Setaria italica (Foxtail millet) (Panicum italicum)	4555
UP000004994	Solanum lycopersicum (Tomato) (Lycopersicon esculentum)	4081
UP000011115	Solanum tuberosum (Potato)	4113
UP000000768	Sorghum bicolor (Sorghum) (Sorghum vulgare)	4558
UP000054095	Spinacia oleracea (Spinach)	3562
UP000026915	Theobroma cacao (Cacao) (Cocoa)	3641
UP000019116	Triticum aestivum (Wheat)	4565
UP000015106	Triticum urartu (Red wild einkorn) (Crithodium urartu)	4572
UP000087766	Vigna radiata var. radiata (Mung bean) (Phaseolus aureus)	3916
UP000009183	Vitis vinifera (Grape)	29760
UP000007305	Zea mays (Maize)	4577
UP000036987	Zostera marina (Eelgrass)	29655
